# Supplementary material for: Comparing fNIRS signal qualities between approaches with and without short channels
Source: PLoS One. 2020 Dec 23;15(12):e0244186. doi: 10.1371/journal.pone.0244186 (PMC7757903; doi:10.1371/journal.pone.0244186)
Supplement: S1 Dataset — (XLSX) [file pone.0244186.s003.xlsx]

## Sheet: SCI values
subjects	Short_channel	Session1	Session2	Session3		subjects	regular_channel	Session1	Session2	Session3
Subj1	Ch_S1	0.994349	0.989014	0.990184		Subj1	Ch_R1	0.991171	0.981838	0.987203
Subj1	Ch_S2	0.992658	0.980612	0.971718		Subj1	Ch_R2	0.994047	0.989112	0.995412
Subj1	Ch_S3	0.998962	0.996818	0.990909		Subj1	Ch_R3	0.998243	0.993678	0.998102
Subj1	Ch_S4	0.984506	0.993208	0.984335		Subj1	Ch_R4	0.997243	0.992574	0.994405
Subj1	Ch_S5	0.996926	0.997638	0.993915		Subj1	Ch_R5	0.99238	0.990172	0.988729
Subj1	Ch_S6	0.996657	0.992927	0.976408		Subj1	Ch_R6	0.999677	0.996137	0.999467
Subj1	Ch_S7	0.999252	0.99206	0.989408		Subj1	Ch_R7	0.995641	0.992365	0.983404
Subj1	Ch_S8	0.998063	0.989758	0.988614		Subj1	Ch_R8	0.996764	0.990014	0.983806
Subj2	Ch_S1	0.985353	0.990759	0.990187		Subj1	Ch_R9	0.997786	0.99473	0.993408
Subj2	Ch_S2	0.991003	0.969635	0.97237		Subj1	Ch_R10	0.990482	0.986992	0.985835
Subj2	Ch_S3	0.958818	0.959953	0.95347		Subj1	Ch_R11	0.991961	0.983338	0.950659
Subj2	Ch_S4	0.935704	0.941949	0.951678		Subj1	Ch_R12	0.994169	0.984762	0.953352
Subj2	Ch_S5	0.99558	0.992791	0.994592		Subj1	Ch_R13	0.993228	0.987153	0.949055
Subj2	Ch_S6	0.947498	0.966695	0.967153		Subj1	Ch_R14	0.992229	0.964922	0.956235
Subj2	Ch_S7	0.984266	0.975621	0.973573		Subj1	Ch_R15	0.994684	0.98137	0.981649
Subj2	Ch_S8	0.981806	0.97488	0.979713		Subj1	Ch_R16	0.996565	0.978575	0.963502
Subj3	Ch_S1	0.99401	0.99784	0.997581		Subj1	Ch_R17	0.987498	0.983804	0.981748
Subj3	Ch_S2	0.980265	0.959976	0.979512		Subj1	Ch_R18	0.995039	0.990997	0.986013
Subj3	Ch_S3	0.989542	0.991805	0.988967		Subj1	Ch_R19	0.953477	0.935737	0.923804
Subj3	Ch_S4	0.962958	0.945743	0.964014		Subj1	Ch_R20	0.983365	0.955449	0.957552
Subj3	Ch_S5	0.982427	0.981204	0.991979		Subj1	Ch_R21	0.98344	0.969209	0.935606
Subj3	Ch_S6	0.906038	0.844701	0.964869		Subj1	Ch_R22	0.985513	0.93378	0.964609
Subj3	Ch_S7	0.977224	0.947394	0.980674		Subj1	Ch_R23	0.999368	0.99637	0.998714
Subj3	Ch_S8	0.919591	0.915596	0.929966		Subj1	Ch_R24	0.996313	0.995398	0.996913
Subj4	Ch_S1	0.960535	0.971087	0.979148		Subj1	Ch_R25	0.999348	0.999341	0.999132
Subj4	Ch_S2	0.963643	0.934919	0.930665		Subj1	Ch_R26	0.999549	0.997046	0.996014
Subj4	Ch_S3	0.996286	0.995361	0.993246		Subj1	Ch_R27	0.996266	0.994561	0.989573
Subj4	Ch_S4	0.988232	0.964458	0.965591		Subj1	Ch_R28	0.999112	0.994524	0.997294
Subj4	Ch_S5	0.961106	0.949648	0.926212		Subj1	Ch_R29	0.995721	0.992376	0.991969
Subj4	Ch_S6	0.983146	0.971656	0.963592		Subj1	Ch_R30	0.990072	0.985708	0.985246
Subj4	Ch_S7	0.979669	0.942735	0.957534		Subj1	Ch_R31	0.993984	0.989391	0.989787
Subj4	Ch_S8	0.941122	0.903394	0.951443		Subj1	Ch_R32	0.997592	0.99244	0.996652
Subj5	Ch_S1	0.985792	0.990623	0.979473		Subj1	Ch_R33	0.998848	0.987803	0.996319
Subj5	Ch_S2	0.951207	0.953234	0.950089		Subj1	Ch_R34	0.972232	0.974023	0.979414
Subj5	Ch_S3	0.996351	0.996266	0.998208		Subj1	Ch_R35	0.995107	0.991259	0.983681
Subj5	Ch_S4	0.983228	0.973408	0.98087		Subj1	Ch_R36	0.992242	0.988178	0.974062
Subj5	Ch_S5	0.998241	0.991037	0.994987		Subj1	Ch_R37	0.980573	0.970356	0.966084
Subj5	Ch_S6	0.939659	0.916582	0.958009		Subj1	Ch_R38	0.980522	0.964393	0.963979
Subj5	Ch_S7	0.994969	0.993054	0.998302		Subj1	Ch_R39	0.996037	0.991839	0.983797
Subj5	Ch_S8	0.918668	0.92093	0.932123		Subj1	Ch_R40	0.99487	0.990607	0.991391
Subj6	Ch_S1	0.999228	0.999129	0.999565		Subj1	Ch_R41	0.977984	0.963356	0.969537
Subj6	Ch_S2	0.98095	0.959949	0.970176		Subj1	Ch_R42	0.993958	0.983381	0.974332
Subj6	Ch_S3	0.978033	0.981413	0.946052		Subj1	Ch_R43	0.986381	0.960821	0.952904
Subj6	Ch_S4	0.993469	0.976968	0.967474		Subj1	Ch_R44	0.988475	0.970037	0.958591
Subj6	Ch_S5	0.997266	0.998096	0.996206		Subj2	Ch_R1	0.991845	0.989812	0.992186
Subj6	Ch_S6	0.979564	0.976114	0.950268		Subj2	Ch_R2	0.995107	0.990747	0.987675
Subj6	Ch_S7	0.972514	0.964962	0.954547		Subj2	Ch_R3	0.998265	0.995441	0.996229
Subj6	Ch_S8	0.997161	0.997401	0.991548		Subj2	Ch_R4	0.998622	0.988191	0.995618
Subj7	Ch_S1	0.985353	0.990759	0.990187		Subj2	Ch_R5	0.995712	0.995139	0.988849
Subj7	Ch_S2	0.991003	0.969635	0.97237		Subj2	Ch_R6	0.994117	0.975827	0.975577
Subj7	Ch_S3	0.958818	0.959953	0.95347		Subj2	Ch_R7	0.985031	0.973725	0.972223
Subj7	Ch_S4	0.935704	0.941949	0.951678		Subj2	Ch_R8	0.985873	0.973221	0.974207
Subj7	Ch_S5	0.99558	0.992791	0.994592		Subj2	Ch_R9	0.978562	0.946463	0.968008
Subj7	Ch_S6	0.947498	0.966695	0.967153		Subj2	Ch_R10	0.99823	0.924047	0.977613
Subj7	Ch_S7	0.984266	0.975621	0.973573		Subj2	Ch_R11	0.973707	0.93199	0.931306
Subj7	Ch_S8	0.981806	0.97488	0.979713		Subj2	Ch_R12	0.972592	0.945359	0.956081
Subj8	Ch_S1	0.99833	0.985095	0.988346		Subj2	Ch_R13	0.980168	0.952092	0.924309
Subj8	Ch_S2	0.870915	0.920378	0.826497		Subj2	Ch_R14	0.965484	0.909984	0.879942
Subj8	Ch_S3	0.994311	0.97849	0.986513		Subj2	Ch_R15	0.96134	0.944112	0.947645
Subj8	Ch_S4	0.998329	0.993901	0.99384		Subj2	Ch_R16	0.949712	0.949948	0.929261
Subj8	Ch_S5	0.996733	0.991582	0.983412		Subj2	Ch_R17	0.970079	0.961813	0.965415
Subj8	Ch_S6	0.925263	0.927872	0.895636		Subj2	Ch_R18	0.987063	0.969061	0.980214
Subj8	Ch_S7	0.997333	0.973306	0.991256		Subj2	Ch_R19	0.948109	0.935391	0.924201
Subj8	Ch_S8	0.996666	0.997898	0.986965		Subj2	Ch_R20	0.979764	0.935409	0.918862
Subj9	Ch_S1	0.991952	0.978347	0.971429		Subj2	Ch_R21	0.971592	0.913405	0.911035
Subj9	Ch_S2	0.967314	0.989654	0.931659		Subj2	Ch_R22	0.986162	0.953443	0.930815
Subj9	Ch_S3	0.975186	0.949143	0.977997		Subj2	Ch_R23	0.996667	0.990973	0.995951
Subj9	Ch_S4	0.866652	0.899616	0.861646		Subj2	Ch_R24	0.997217	0.993762	0.996109
Subj9	Ch_S5	0.986089	0.984457	0.978905		Subj2	Ch_R25	0.997389	0.997032	0.995831
Subj9	Ch_S6	0.81587	0.757361	0.783086		Subj2	Ch_R26	0.999065	0.997222	0.996623
Subj9	Ch_S7	0.996421	0.988876	0.992718		Subj2	Ch_R27	0.994131	0.992755	0.983461
Subj9	Ch_S8	0.985211	0.986865	0.980473		Subj2	Ch_R28	0.978025	0.944986	0.964188
Subj10	Ch_S1	0.980305	0.973239	0.981926		Subj2	Ch_R29	0.991896	0.972457	0.979857
Subj10	Ch_S2	0.732295	0.639302	0.739491		Subj2	Ch_R30	0.983969	0.959373	0.965641
Subj10	Ch_S3	0.98943	0.994327	0.98722		Subj2	Ch_R31	0.992932	0.969439	0.964057
Subj10	Ch_S4	0.997517	0.967111	0.998533		Subj2	Ch_R32	0.978484	0.932224	0.970179
Subj10	Ch_S5	0.993431	0.990732	0.992061		Subj2	Ch_R33	0.974706	0.909609	0.892668
Subj10	Ch_S6	0.989337	0.973944	0.980179		Subj2	Ch_R34	0.957896	0.877479	0.871439
Subj10	Ch_S7	0.878171	0.851488	0.889887		Subj2	Ch_R35	0.992203	0.968665	0.972473
Subj10	Ch_S8	0.987283	0.980774	0.988257		Subj2	Ch_R36	0.971942	0.945611	0.905962
Subj11	Ch_S1	0.992205	0.513044	0.507506		Subj2	Ch_R37	0.971156	0.937326	0.927486
Subj11	Ch_S2	0.904085	0.946161	0.920648		Subj2	Ch_R38	0.923005	0.939485	0.906892
Subj11	Ch_S3	0.941441	0.947674	0.948468		Subj2	Ch_R39	0.973986	0.963614	0.971696
Subj11	Ch_S4	0.934734	0.939059	0.942631		Subj2	Ch_R40	0.990036	0.976838	0.982513
Subj11	Ch_S5	0.997137	0.989984	0.995793		Subj2	Ch_R41	0.918091	0.886931	0.920568
Subj11	Ch_S6	0.656895	0.590822	0.562595		Subj2	Ch_R42	0.937158	0.923567	0.915096
Subj11	Ch_S7	0.895048	0.908699	0.930468		Subj2	Ch_R43	0.882564	0.742219	0.816699
Subj11	Ch_S8	0.983672	0.951304	0.977933		Subj2	Ch_R44	0.965587	0.863195	0.868987
Subj12	Ch_S1	0.466386	0.666365	0.706314		Subj3	Ch_R1	0.993109	0.996067	0.993067
Subj12	Ch_S2	0.454309	0.918744	0.842003		Subj3	Ch_R2	0.992333	0.992281	0.995963
Subj12	Ch_S3	0.889971	0.861865	0.852569		Subj3	Ch_R3	0.987612	0.997199	0.996514
Subj12	Ch_S4	0.86104	0.731744	0.284462		Subj3	Ch_R4	0.997831	0.996943	0.995497
Subj12	Ch_S5	0.971925	0.939005	0.937571		Subj3	Ch_R5	0.984688	0.991889	0.990153
Subj12	Ch_S6	0.851165	0.895435	0.892788		Subj3	Ch_R6	0.976536	0.956163	0.963773
Subj12	Ch_S7	0.920729	0.861879	0.923543		Subj3	Ch_R7	0.962777	0.958409	0.958973
Subj12	Ch_S8	0.931014	0.908449	0.904449		Subj3	Ch_R8	0.965927	0.954006	0.939828
Subj13	Ch_S1	0.996859	0.997194	0.995219		Subj3	Ch_R9	0.948278	0.963291	0.970684
Subj13	Ch_S2	0.800195	0.534586	0.65064		Subj3	Ch_R10	0.985638	0.983047	0.976832
Subj13	Ch_S3	0.989462	0.921434	0.943289		Subj3	Ch_R11	0.985349	0.981001	0.992437
Subj13	Ch_S4	0.747407	0.676013	0.686849		Subj3	Ch_R12	0.939344	0.880958	0.849962
Subj13	Ch_S5	0.993498	0.991999	0.920023		Subj3	Ch_R13	0.992058	0.986745	0.981736
Subj13	Ch_S6	0.502275	0.283874	0.361681		Subj3	Ch_R14	0.924838	0.951468	0.882387
Subj13	Ch_S7	0.968688	0.978226	0.949622		Subj3	Ch_R15	0.962082	0.939426	0.909197
Subj13	Ch_S8	0.928872	0.946391	0.900527		Subj3	Ch_R16	0.967221	0.965057	0.972398
Subj14	Ch_S1	0.809122	0.765151	0.778441		Subj3	Ch_R17	0.919965	0.955012	0.896144
Subj14	Ch_S2	0.536502	0.476932	0.52735		Subj3	Ch_R18	0.910751	0.944486	0.908583
Subj14	Ch_S3	0.957331	0.931821	0.941536		Subj3	Ch_R19	0.920586	0.940573	0.860982
Subj14	Ch_S4	0.104893	0.0963538	0.155457		Subj3	Ch_R20	0.914144	0.877593	0.770073
Subj14	Ch_S5	0.991052	0.973001	0.963027		Subj3	Ch_R21	0.913556	0.837079	0.945327
Subj14	Ch_S6	0.815332	0.6405	0.677239		Subj3	Ch_R22	0.870329	0.91963	0.860725
Subj14	Ch_S7	0.81008	0.7457	0.751607		Subj3	Ch_R23	0.991656	0.980848	0.994333
Subj14	Ch_S8	0.600452	0.498302	0.493912		Subj3	Ch_R24	0.973615	0.986631	0.992562
Subj15	Ch_S1	0.962816	0.937984	0.966174		Subj3	Ch_R25	0.982328	0.990105	0.997547
Subj15	Ch_S2	0.405501	0.504667	0.429279		Subj3	Ch_R26	0.980147	0.980405	0.998399
Subj15	Ch_S3	0.443828	0.563154	0.557596		Subj3	Ch_R27	0.976763	0.967216	0.981664
Subj15	Ch_S4	0.538847	0.683196	0.67363		Subj3	Ch_R28	0.955892	0.962383	0.976419
Subj15	Ch_S5	0.969556	0.990553	0.977425		Subj3	Ch_R29	0.965392	0.972691	0.980034
Subj15	Ch_S6	0.0533292	-0.0297078	-0.0127968		Subj3	Ch_R30	0.981515	0.944207	0.949986
Subj15	Ch_S7	0.943802	0.895755	0.905356		Subj3	Ch_R31	0.948739	0.922695	0.971951
Subj15	Ch_S8	0.941351	0.850718	0.900832		Subj3	Ch_R32	0.908481	0.918161	0.938794
Subj16	Ch_S1	0.988789	0.974404	0.95209		Subj3	Ch_R33	0.926976	0.933652	0.958352
Subj16	Ch_S2	0.234803	0.469657	0.643704		Subj3	Ch_R34	0.835465	0.859184	0.893197
Subj16	Ch_S3	0.547152	0.690348	0.798442		Subj3	Ch_R35	0.871655	0.841591	0.89821
Subj16	Ch_S4	0.628525	0.645385	0.761842		Subj3	Ch_R36	0.851272	0.849312	0.849774
Subj16	Ch_S5	0.872695	0.886375	0.747774		Subj3	Ch_R37	0.927238	0.934655	0.963873
Subj16	Ch_S6	0.578205	0.695139	0.618096		Subj3	Ch_R38	0.898452	0.904151	0.910441
Subj16	Ch_S7	0.0495376	-0.0825873	0.0706261		Subj3	Ch_R39	0.931581	0.958029	0.954813
Subj16	Ch_S8	0.321376	0.44005	0.172199		Subj3	Ch_R40	0.9556	0.925519	0.936048
Subj17	Ch_S1	0.97738	0.991528	0.965817		Subj3	Ch_R41	0.917604	0.887949	0.873823
Subj17	Ch_S2	0.878999	0.881146	0.950669		Subj3	Ch_R42	0.892177	0.847014	0.871764
Subj17	Ch_S3	0.360437	0.181007	0.0906529		Subj3	Ch_R43	0.869447	0.829826	0.863041
Subj17	Ch_S4	-0.0690463	0.0172422	0.0289769		Subj3	Ch_R44	0.895423	0.868949	0.896827
Subj17	Ch_S5	0.980161	0.97059	0.950814		Subj4	Ch_R1	0.962664	0.93104	0.968197
Subj17	Ch_S6	0.900552	0.849713	0.964971		Subj4	Ch_R2	0.965613	0.949306	0.962165
Subj17	Ch_S7	0.872154	0.885876	0.876631		Subj4	Ch_R3	0.978661	0.952768	0.971098
Subj17	Ch_S8	0.521882	0.469961	0.211622		Subj4	Ch_R4	0.98933	0.972155	0.988691
Subj18	Ch_S1	0.888621	0.742001	0.84968		Subj4	Ch_R5	0.976906	0.96937	0.98108
Subj18	Ch_S2	0.928393	0.940119	0.947999		Subj4	Ch_R6	0.989488	0.994144	0.993038
Subj18	Ch_S3	0.711658	0.731496	0.794485		Subj4	Ch_R7	0.984298	0.961985	0.949424
Subj18	Ch_S4	0.131333	0.276454	0.481637		Subj4	Ch_R8	0.978022	0.975826	0.966579
Subj18	Ch_S5	0.436643	0.794249	0.580432		Subj4	Ch_R9	0.96814	0.949802	0.967316
Subj18	Ch_S6	0.030085	0.0441762	0.088421		Subj4	Ch_R10	0.984861	0.949965	0.961047
Subj18	Ch_S7	0.647513	0.503873	0.491933		Subj4	Ch_R11	0.982975	0.981948	0.976835
Subj18	Ch_S8	0.492349	0.648083	0.615387		Subj4	Ch_R12	0.972175	0.958336	0.949695
Subj19	Ch_S1	0.998436	0.989637	0.996015		Subj4	Ch_R13	0.961854	0.927376	0.949419
Subj19	Ch_S2	0.974519	0.988838	0.981474		Subj4	Ch_R14	0.936668	0.939115	0.938378
Subj19	Ch_S3	0.378431	0.330942	0.246289		Subj4	Ch_R15	0.987546	0.975955	0.975094
Subj19	Ch_S4	0.535657	0.766487	0.525748		Subj4	Ch_R16	0.970692	0.962475	0.969192
Subj19	Ch_S5	9.76986e-06	0.0051621	-0.0577303		Subj4	Ch_R17	0.968869	0.946162	0.946876
Subj19	Ch_S6	0.795717	0.737368	0.743596		Subj4	Ch_R18	0.923142	0.882309	0.858325
Subj19	Ch_S7	0.0475472	-0.0149099	-0.0225508		Subj4	Ch_R19	0.955415	0.914855	0.951791
Subj19	Ch_S8	0.229111	0.377622	0.160033		Subj4	Ch_R20	0.976454	0.948928	0.960509
Subj20	Ch_S1	0.997977	0.996346	0.988363		Subj4	Ch_R21	0.949026	0.839824	0.840353
Subj20	Ch_S2	0.943547	0.920908	0.946976		Subj4	Ch_R22	0.984274	0.909136	0.910589
Subj20	Ch_S3	0.966987	0.969823	0.949011		Subj4	Ch_R23	0.973347	0.970416	0.987197
Subj20	Ch_S4	0.518604	0.614043	0.532291		Subj4	Ch_R24	0.969475	0.933805	0.970811
Subj20	Ch_S5	0.272799	0.277104	0.129884		Subj4	Ch_R25	0.966012	0.970148	0.965557
Subj20	Ch_S6	-0.0375158	-0.0604283	0.0444239		Subj4	Ch_R26	0.991127	0.95837	0.985395
Subj20	Ch_S7	0.886344	0.919001	0.89006		Subj4	Ch_R27	0.980851	0.96864	0.979079
Subj20	Ch_S8	0.0475652	0.05097	-0.0447472		Subj4	Ch_R28	0.968196	0.950386	0.956829
Subj21	Ch_S1	0.955269	0.927301	0.944235		Subj4	Ch_R29	0.958023	0.952282	0.95199
Subj21	Ch_S2	-0.00972585	0.0476169	0.0154954		Subj4	Ch_R30	0.974985	0.96395	0.957488
Subj21	Ch_S3	0.561224	0.515629	0.631208		Subj4	Ch_R31	0.982379	0.98245	0.982265
Subj21	Ch_S4	0.333892	0.392092	0.314561		Subj4	Ch_R32	0.981024	0.939235	0.909213
Subj21	Ch_S5	0.116211	0.0977108	0.0978856		Subj4	Ch_R33	0.983115	0.95694	0.963045
Subj21	Ch_S6	0.0114555	-0.00179335	0.0090752		Subj4	Ch_R34	0.982001	0.960847	0.97956
Subj21	Ch_S7	0.981978	0.956105	0.966712		Subj4	Ch_R35	0.960513	0.952101	0.944931
Subj21	Ch_S8	0.580204	0.60819	0.583793		Subj4	Ch_R36	0.984889	0.979343	0.982154
Subj22	Ch_S1	0.935612	0.971755	0.918068		Subj4	Ch_R37	0.969734	0.963342	0.976665
Subj22	Ch_S2	0.641927	0.731858	0.629109		Subj4	Ch_R38	0.965141	0.935317	0.937665
Subj22	Ch_S3	0.178213	0.21291	0.0370247		Subj4	Ch_R39	0.988032	0.98396	0.985899
Subj22	Ch_S4	0.483268	0.499365	0.348523		Subj4	Ch_R40	0.977866	0.933804	0.946998
Subj22	Ch_S5	0.467173	0.0518698	-0.0126335		Subj4	Ch_R41	0.958018	0.949337	0.946082
Subj22	Ch_S6	0.0373076	0.0604095	0.0230725		Subj4	Ch_R42	0.98746	0.963597	0.981996
Subj22	Ch_S7	0.108943	-0.00787037	0.0130458		Subj4	Ch_R43	0.940214	0.896731	0.957329
Subj22	Ch_S8	0.961365	0.966124	0.911953		Subj4	Ch_R44	0.908808	0.881275	0.865853
Subj23	Ch_S1	-0.032806	-0.0436413	-0.0215366		Subj5	Ch_R1	0.986335	0.983129	0.983797
Subj23	Ch_S2	0.0283745	0.044326	0.0982438		Subj5	Ch_R2	0.991722	0.991545	0.9807
Subj23	Ch_S3	0.815169	0.547732	0.468898		Subj5	Ch_R3	0.980928	0.993401	0.991258
Subj23	Ch_S4	0.028053	-0.0779741	0.0137366		Subj5	Ch_R4	0.985394	0.994017	0.994492
Subj23	Ch_S5	0.919123	0.909034	0.768945		Subj5	Ch_R5	0.964914	0.979456	0.992829
Subj23	Ch_S6	0.000624752	-0.0530004	0.0791261		Subj5	Ch_R6	0.964738	0.987777	0.992061
Subj23	Ch_S7	0.604369	0.456614	0.570057		Subj5	Ch_R7	0.981226	0.984642	0.985731
Subj23	Ch_S8	0.91222	0.853383	0.845855		Subj5	Ch_R8	0.930446	0.934131	0.931666
						Subj5	Ch_R9	0.913493	0.960807	0.938349
						Subj5	Ch_R10	0.942273	0.895663	0.961611
						Subj5	Ch_R11	0.922166	0.950511	0.91698
						Subj5	Ch_R12	0.984614	0.918267	0.932807
						Subj5	Ch_R13	0.956801	0.962054	0.930796
						Subj5	Ch_R14	0.914661	0.937115	0.919668
						Subj5	Ch_R15	0.974924	0.956798	0.973631
						Subj5	Ch_R16	0.959527	0.963051	0.94422
						Subj5	Ch_R17	0.945318	0.89526	0.938518
						Subj5	Ch_R18	0.964739	0.964314	0.945368
						Subj5	Ch_R19	0.934283	0.889158	0.904787
						Subj5	Ch_R20	0.815446	0.817981	0.823997
						Subj5	Ch_R21	0.975296	0.963563	0.962232
						Subj5	Ch_R22	0.88229	0.869439	0.913584
						Subj5	Ch_R23	0.97499	0.975148	0.980284
						Subj5	Ch_R24	0.98837	0.992146	0.992581
						Subj5	Ch_R25	0.991639	0.991507	0.985778
						Subj5	Ch_R26	0.998231	0.996885	0.995341
						Subj5	Ch_R27	0.981797	0.984182	0.989556
						Subj5	Ch_R28	0.983261	0.985058	0.988162
						Subj5	Ch_R29	0.974781	0.950204	0.962448
						Subj5	Ch_R30	0.914582	0.892145	0.905652
						Subj5	Ch_R31	0.952639	0.933247	0.94133
						Subj5	Ch_R32	0.952768	0.915248	0.957175
						Subj5	Ch_R33	0.960204	0.92125	0.846958
						Subj5	Ch_R34	0.913635	0.896978	0.914015
						Subj5	Ch_R35	0.938158	0.942175	0.882967
						Subj5	Ch_R36	0.92627	0.863144	0.910395
						Subj5	Ch_R37	0.975631	0.952452	0.988451
						Subj5	Ch_R38	0.962979	0.942569	0.947584
						Subj5	Ch_R39	0.948305	0.921432	0.91256
						Subj5	Ch_R40	0.969787	0.943681	0.962343
						Subj5	Ch_R41	0.948353	0.862658	0.954584
						Subj5	Ch_R42	0.915345	0.821614	0.915307
						Subj5	Ch_R43	0.941284	0.906104	0.95527
						Subj5	Ch_R44	0.921189	0.889105	0.905687
						Subj6	Ch_R1	0.998219	0.998063	0.996664
						Subj6	Ch_R2	0.998034	0.999444	0.997992
						Subj6	Ch_R3	0.998706	0.998621	0.998706
						Subj6	Ch_R4	0.997923	0.9996	0.999572
						Subj6	Ch_R5	0.997188	0.996112	0.995757
						Subj6	Ch_R6	0.995303	0.99598	0.992363
						Subj6	Ch_R7	0.992618	0.993721	0.990629
						Subj6	Ch_R8	0.998266	0.989796	0.987096
						Subj6	Ch_R9	0.980046	0.952926	0.968788
						Subj6	Ch_R10	0.982768	0.960299	0.96853
						Subj6	Ch_R11	0.923172	0.88547	0.784522
						Subj6	Ch_R12	0.96067	0.881865	0.877933
						Subj6	Ch_R13	0.97031	0.938832	0.927869
						Subj6	Ch_R14	0.974316	0.958056	0.916888
						Subj6	Ch_R15	0.966512	0.971948	0.902245
						Subj6	Ch_R16	0.982544	0.972383	0.926778
						Subj6	Ch_R17	0.989971	0.984825	0.914401
						Subj6	Ch_R18	0.990656	0.985698	0.911936
						Subj6	Ch_R19	0.962178	0.93459	0.873443
						Subj6	Ch_R20	0.94146	0.928565	0.830502
						Subj6	Ch_R21	0.979945	0.973159	0.961402
						Subj6	Ch_R22	0.979689	0.935775	0.911555
						Subj6	Ch_R23	0.995859	0.994374	0.99091
						Subj6	Ch_R24	0.99962	0.999639	0.997771
						Subj6	Ch_R25	0.997771	0.995864	0.937911
						Subj6	Ch_R26	0.999751	0.999317	0.999368
						Subj6	Ch_R27	0.994228	0.99314	0.98445
						Subj6	Ch_R28	0.999468	0.999549	0.997653
						Subj6	Ch_R29	0.992871	0.993093	0.982938
						Subj6	Ch_R30	0.977485	0.987151	0.88024
						Subj6	Ch_R31	0.987798	0.986969	0.924703
						Subj6	Ch_R32	0.987858	0.988887	0.945742
						Subj6	Ch_R33	0.979066	0.979462	0.9457
						Subj6	Ch_R34	0.950366	0.962951	0.881005
						Subj6	Ch_R35	0.927757	0.96699	0.861124
						Subj6	Ch_R36	0.9186	0.965414	0.851253
						Subj6	Ch_R37	0.977544	0.975819	0.975655
						Subj6	Ch_R38	0.990368	0.989861	0.979083
						Subj6	Ch_R39	0.995716	0.994014	0.981326
						Subj6	Ch_R40	0.995705	0.996074	0.984383
						Subj6	Ch_R41	0.98533	0.988574	0.942345
						Subj6	Ch_R42	0.991785	0.993176	0.949481
						Subj6	Ch_R43	0.989535	0.986825	0.931396
						Subj6	Ch_R44	0.984252	0.992664	0.989765
						Subj7	Ch_R1	0.991845	0.989812	0.992186
						Subj7	Ch_R2	0.995107	0.990747	0.987675
						Subj7	Ch_R3	0.998265	0.995441	0.996229
						Subj7	Ch_R4	0.998622	0.988191	0.995618
						Subj7	Ch_R5	0.995712	0.995139	0.988849
						Subj7	Ch_R6	0.994117	0.975827	0.975577
						Subj7	Ch_R7	0.985031	0.973725	0.972223
						Subj7	Ch_R8	0.985873	0.973221	0.974207
						Subj7	Ch_R9	0.978562	0.946463	0.968008
						Subj7	Ch_R10	0.99823	0.924047	0.977613
						Subj7	Ch_R11	0.973707	0.93199	0.931306
						Subj7	Ch_R12	0.972592	0.945359	0.956081
						Subj7	Ch_R13	0.980168	0.952092	0.924309
						Subj7	Ch_R14	0.965484	0.909984	0.879942
						Subj7	Ch_R15	0.96134	0.944112	0.947645
						Subj7	Ch_R16	0.949712	0.949948	0.929261
						Subj7	Ch_R17	0.970079	0.961813	0.965415
						Subj7	Ch_R18	0.987063	0.969061	0.980214
						Subj7	Ch_R19	0.948109	0.935391	0.924201
						Subj7	Ch_R20	0.979764	0.935409	0.918862
						Subj7	Ch_R21	0.971592	0.913405	0.911035
						Subj7	Ch_R22	0.986162	0.953443	0.930815
						Subj7	Ch_R23	0.996667	0.990973	0.995951
						Subj7	Ch_R24	0.997217	0.993762	0.996109
						Subj7	Ch_R25	0.997389	0.997032	0.995831
						Subj7	Ch_R26	0.999065	0.997222	0.996623
						Subj7	Ch_R27	0.994131	0.992755	0.983461
						Subj7	Ch_R28	0.978025	0.944986	0.964188
						Subj7	Ch_R29	0.991896	0.972457	0.979857
						Subj7	Ch_R30	0.983969	0.959373	0.965641
						Subj7	Ch_R31	0.992932	0.969439	0.964057
						Subj7	Ch_R32	0.978484	0.932224	0.970179
						Subj7	Ch_R33	0.974706	0.909609	0.892668
						Subj7	Ch_R34	0.957896	0.877479	0.871439
						Subj7	Ch_R35	0.992203	0.968665	0.972473
						Subj7	Ch_R36	0.971942	0.945611	0.905962
						Subj7	Ch_R37	0.971156	0.937326	0.927486
						Subj7	Ch_R38	0.923005	0.939485	0.906892
						Subj7	Ch_R39	0.973986	0.963614	0.971696
						Subj7	Ch_R40	0.990036	0.976838	0.982513
						Subj7	Ch_R41	0.918091	0.886931	0.920568
						Subj7	Ch_R42	0.937158	0.923567	0.915096
						Subj7	Ch_R43	0.882564	0.742219	0.816699
						Subj7	Ch_R44	0.965587	0.863195	0.868987
						Subj8	Ch_R1	0.99191	0.956676	0.972352
						Subj8	Ch_R2	0.993644	0.967146	0.972869
						Subj8	Ch_R3	0.984822	0.967036	0.970033
						Subj8	Ch_R4	0.9854	0.945075	0.967509
						Subj8	Ch_R5	0.99093	0.984795	0.985402
						Subj8	Ch_R6	0.988327	0.98212	0.979296
						Subj8	Ch_R7	0.953392	0.923098	0.93213
						Subj8	Ch_R8	0.994291	0.955409	0.961334
						Subj8	Ch_R9	0.967587	0.930874	0.943419
						Subj8	Ch_R10	0.975045	0.947257	0.950818
						Subj8	Ch_R11	0.948086	0.894399	0.911942
						Subj8	Ch_R12	0.954434	0.930089	0.928935
						Subj8	Ch_R13	0.976089	0.940894	0.916123
						Subj8	Ch_R14	0.983665	0.923341	0.951293
						Subj8	Ch_R15	0.987108	0.972589	0.963344
						Subj8	Ch_R16	0.988089	0.967486	0.979118
						Subj8	Ch_R17	0.990298	0.974092	0.976939
						Subj8	Ch_R18	0.997142	0.991006	0.981524
						Subj8	Ch_R19	0.985241	0.965741	0.976879
						Subj8	Ch_R20	0.98365	0.948273	0.969353
						Subj8	Ch_R21	0.980814	0.937124	0.943285
						Subj8	Ch_R22	0.986649	0.791907	0.903163
						Subj8	Ch_R23	0.986447	0.979333	0.970873
						Subj8	Ch_R24	0.989547	0.963586	0.97979
						Subj8	Ch_R25	0.994556	0.98845	0.977976
						Subj8	Ch_R26	0.984509	0.972515	0.965222
						Subj8	Ch_R27	0.958961	0.921717	0.897783
						Subj8	Ch_R28	0.939966	0.926371	0.932818
						Subj8	Ch_R29	0.965129	0.949452	0.935708
						Subj8	Ch_R30	0.912382	0.923253	0.904571
						Subj8	Ch_R31	0.761509	0.728181	0.733459
						Subj8	Ch_R32	0.964861	0.92503	0.915334
						Subj8	Ch_R33	0.952211	0.952097	0.938164
						Subj8	Ch_R34	0.963892	0.959604	0.939344
						Subj8	Ch_R35	0.969146	0.960502	0.942548
						Subj8	Ch_R36	0.964251	0.826516	0.253573
						Subj8	Ch_R37	0.989799	0.959536	0.962716
						Subj8	Ch_R38	0.99298	0.974361	0.967828
						Subj8	Ch_R39	0.994536	0.977624	0.981426
						Subj8	Ch_R40	0.999342	0.991191	0.994452
						Subj8	Ch_R41	0.975931	0.92519	0.804621
						Subj8	Ch_R42	0.945701	0.939616	0.917306
						Subj8	Ch_R43	0.962089	0.95829	0.939976
						Subj8	Ch_R44	0.959342	0.931245	0.939343
						Subj9	Ch_R1	0.987907	0.984307	0.98661
						Subj9	Ch_R2	0.937718	0.892387	0.947593
						Subj9	Ch_R3	0.984497	0.957417	0.9918
						Subj9	Ch_R4	0.944352	0.921098	0.949363
						Subj9	Ch_R5	0.866085	0.816761	0.863305
						Subj9	Ch_R6	0.897098	0.791272	0.90894
						Subj9	Ch_R7	0.93604	0.864634	0.899381
						Subj9	Ch_R8	0.916134	0.863734	0.946533
						Subj9	Ch_R9	0.728332	0.705371	0.720018
						Subj9	Ch_R10	0.908974	0.863325	0.914025
						Subj9	Ch_R11	0.73541	0.787927	0.881763
						Subj9	Ch_R12	0.734314	0.660474	0.816639
						Subj9	Ch_R13	0.843673	0.698268	0.835915
						Subj9	Ch_R14	0.735056	0.662032	0.0121229
						Subj9	Ch_R15	0.936171	0.917049	0.954325
						Subj9	Ch_R16	0.966396	0.951874	0.95209
						Subj9	Ch_R17	0.943918	0.924734	0.93814
						Subj9	Ch_R18	0.975933	0.962766	0.962613
						Subj9	Ch_R19	0.843677	0.855753	0.880713
						Subj9	Ch_R20	0.810434	0.810965	0.834201
						Subj9	Ch_R21	0.779721	0.79042	0.83216
						Subj9	Ch_R22	0.967626	0.94356	0.944319
						Subj9	Ch_R23	0.969355	0.97258	0.986833
						Subj9	Ch_R24	0.925241	0.915098	0.901175
						Subj9	Ch_R25	0.973204	0.975911	0.983842
						Subj9	Ch_R26	0.942155	0.93577	0.944035
						Subj9	Ch_R27	0.920029	0.933769	0.9529
						Subj9	Ch_R28	0.928879	0.930453	0.949784
						Subj9	Ch_R29	0.959664	0.914777	0.98202
						Subj9	Ch_R30	0.95784	0.900089	0.957903
						Subj9	Ch_R31	0.890158	0.921233	0.944498
						Subj9	Ch_R32	0.930245	0.93163	0.942122
						Subj9	Ch_R33	0.915738	0.892744	0.928455
						Subj9	Ch_R34	0.893907	0.83082	0.877393
						Subj9	Ch_R35	0.804614	0.862813	0.822471
						Subj9	Ch_R36	0.799259	0.698519	0.790007
						Subj9	Ch_R37	0.970559	0.968517	0.987389
						Subj9	Ch_R38	0.971298	0.970516	0.968673
						Subj9	Ch_R39	0.975779	0.970085	0.975911
						Subj9	Ch_R40	0.958306	0.942815	0.956962
						Subj9	Ch_R41	0.922261	0.906722	0.921537
						Subj9	Ch_R42	0.916042	0.901924	0.92053
						Subj9	Ch_R43	0.822084	0.874893	0.901333
						Subj9	Ch_R44	0.970287	0.919228	0.955763
						Subj10	Ch_R1	0.72431	0.612377	0.630254
						Subj10	Ch_R2	0.907423	0.875691	0.848434
						Subj10	Ch_R3	0.992278	0.987086	0.995331
						Subj10	Ch_R4	0.998485	0.994162	0.998222
						Subj10	Ch_R5	0.992054	0.973445	0.990379
						Subj10	Ch_R6	0.989746	0.982668	0.979391
						Subj10	Ch_R7	0.965027	0.918917	0.961905
						Subj10	Ch_R8	0.966607	0.973185	0.970404
						Subj10	Ch_R9	0.842827	0.85139	0.830032
						Subj10	Ch_R10	0.97031	0.975107	0.957627
						Subj10	Ch_R11	0.97253	0.969544	0.978479
						Subj10	Ch_R12	0.956665	0.958554	0.960793
						Subj10	Ch_R13	0.981762	0.978893	0.976745
						Subj10	Ch_R14	0.969222	0.976626	0.974112
						Subj10	Ch_R15	0.266232	0.31163	0.162991
						Subj10	Ch_R16	0.872368	0.839758	0.856425
						Subj10	Ch_R17	0.996196	0.985527	0.978324
						Subj10	Ch_R18	0.996424	0.977768	0.985725
						Subj10	Ch_R19	0.978932	0.968666	0.973199
						Subj10	Ch_R20	0.996683	0.960074	0.976162
						Subj10	Ch_R21	0.955301	0.891666	0.95298
						Subj10	Ch_R22	0.991732	0.95486	0.95241
						Subj10	Ch_R23	0.985429	0.974816	0.984895
						Subj10	Ch_R24	0.996931	0.99324	0.995904
						Subj10	Ch_R25	0.999604	0.999297	0.999638
						Subj10	Ch_R26	0.999047	0.996579	0.998768
						Subj10	Ch_R27	0.988365	0.981966	0.984188
						Subj10	Ch_R28	0.997807	0.988101	0.994983
						Subj10	Ch_R29	0.992648	0.980645	0.989369
						Subj10	Ch_R30	0.99185	0.990446	0.995554
						Subj10	Ch_R31	0.992921	0.990258	0.991807
						Subj10	Ch_R32	0.990026	0.986581	0.993604
						Subj10	Ch_R33	0.990207	0.962301	0.980477
						Subj10	Ch_R34	0.981124	0.974211	0.974486
						Subj10	Ch_R35	0.993696	0.968316	0.980648
						Subj10	Ch_R36	0.989166	0.957198	0.941172
						Subj10	Ch_R37	0.997006	0.991553	0.995664
						Subj10	Ch_R38	0.995714	0.991114	0.993355
						Subj10	Ch_R39	0.998022	0.993876	0.997236
						Subj10	Ch_R40	0.998665	0.984002	0.998796
						Subj10	Ch_R41	0.990634	0.975513	0.957874
						Subj10	Ch_R42	0.997789	0.988546	0.99248
						Subj10	Ch_R43	0.994535	0.967506	0.994165
						Subj10	Ch_R44	0.997302	0.985932	0.99342
						Subj11	Ch_R1	0.985766	0.980431	0.975373
						Subj11	Ch_R2	0.998041	0.980039	0.990473
						Subj11	Ch_R3	0.988676	0.981376	0.989232
						Subj11	Ch_R4	0.992954	0.983595	0.996343
						Subj11	Ch_R5	0.996589	0.990553	0.995526
						Subj11	Ch_R6	0.996855	0.986772	0.989791
						Subj11	Ch_R7	0.991367	0.978657	0.955596
						Subj11	Ch_R8	0.986388	0.946404	0.962029
						Subj11	Ch_R9	0.973206	0.955246	0.915861
						Subj11	Ch_R10	0.987973	0.977424	0.985846
						Subj11	Ch_R11	0.896288	0.797254	0.926471
						Subj11	Ch_R12	0.893744	0.782198	0.86535
						Subj11	Ch_R13	0.931184	0.723879	0.845769
						Subj11	Ch_R14	0.896157	0.784924	0.871461
						Subj11	Ch_R15	0.872942	0.886755	0.87961
						Subj11	Ch_R16	0.869583	0.800636	0.891377
						Subj11	Ch_R17	0.94689	0.921566	0.93546
						Subj11	Ch_R18	0.88619	0.798049	0.864109
						Subj11	Ch_R19	0.88387	0.833473	0.787379
						Subj11	Ch_R20	0.825563	0.73731	0.744826
						Subj11	Ch_R21	0.847402	0.749191	0.790694
						Subj11	Ch_R22	0.934795	0.863275	0.892563
						Subj11	Ch_R23	0.987847	0.965514	0.978087
						Subj11	Ch_R24	0.990572	0.972895	0.983674
						Subj11	Ch_R25	0.992401	0.973253	0.99723
						Subj11	Ch_R26	0.997099	0.972205	0.98492
						Subj11	Ch_R27	0.996026	0.980086	0.981198
						Subj11	Ch_R28	0.988652	0.960035	0.988433
						Subj11	Ch_R29	0.960387	0.911778	0.946924
						Subj11	Ch_R30	0.969374	0.896902	0.905068
						Subj11	Ch_R31	0.397259	0.382039	0.355363
						Subj11	Ch_R32	0.940475	0.920117	0.933428
						Subj11	Ch_R33	0.949733	0.877619	0.886351
						Subj11	Ch_R34	0.706486	0.645502	0.71103
						Subj11	Ch_R35	0.863712	0.709354	0.803463
						Subj11	Ch_R36	0.834554	0.831957	0.746852
						Subj11	Ch_R37	0.0928797	0.155782	0.144388
						Subj11	Ch_R38	0.890194	0.847517	0.911533
						Subj11	Ch_R39	0.973395	0.951715	0.959306
						Subj11	Ch_R40	0.971509	0.911185	0.969264
						Subj11	Ch_R41	0.953921	0.8891	0.937552
						Subj11	Ch_R42	0.901886	0.803376	0.892957
						Subj11	Ch_R43	0.827504	0.700346	0.830045
						Subj11	Ch_R44	0.912965	0.851379	0.895389
						Subj12	Ch_R1	0.924761	0.795504	0.757343
						Subj12	Ch_R2	0.879303	0.743472	0.672163
						Subj12	Ch_R3	0.906263	0.906009	0.91804
						Subj12	Ch_R4	0.913197	0.883892	0.908954
						Subj12	Ch_R5	0.565067	0.556717	0.67138
						Subj12	Ch_R6	0.772494	0.913795	0.863403
						Subj12	Ch_R7	0.885466	0.906315	0.933963
						Subj12	Ch_R8	0.891994	0.828501	0.914854
						Subj12	Ch_R9	0.113728	0.166711	0.194475
						Subj12	Ch_R10	0.393116	0.417798	0.647305
						Subj12	Ch_R11	0.380869	0.146525	0.117494
						Subj12	Ch_R12	0.0385392	0.175997	0.14561
						Subj12	Ch_R13	0.579225	0.794723	0.722727
						Subj12	Ch_R14	0.340375	0.62859	0.555434
						Subj12	Ch_R15	0.301756	0.355621	0.34687
						Subj12	Ch_R16	0.799376	0.73728	0.685798
						Subj12	Ch_R17	0.729885	0.424052	0.302335
						Subj12	Ch_R18	0.761764	0.774338	0.773278
						Subj12	Ch_R19	0.287923	0.410709	0.298841
						Subj12	Ch_R20	0.138429	0.122237	0.0202275
						Subj12	Ch_R21	0.832434	0.958571	0.936888
						Subj12	Ch_R22	0.491904	0.563108	0.575295
						Subj12	Ch_R23	0.824995	0.876798	0.861272
						Subj12	Ch_R24	0.895461	0.811148	0.688578
						Subj12	Ch_R25	0.909289	0.898134	0.935927
						Subj12	Ch_R26	0.954117	0.901886	0.962005
						Subj12	Ch_R27	0.866759	0.830567	0.807802
						Subj12	Ch_R28	0.955282	0.953572	0.967774
						Subj12	Ch_R29	0.805838	0.800694	0.873065
						Subj12	Ch_R30	0.905524	0.923789	0.962511
						Subj12	Ch_R31	0.871864	0.878768	0.92752
						Subj12	Ch_R32	0.942785	0.923704	0.925669
						Subj12	Ch_R33	0.822953	0.695311	0.856193
						Subj12	Ch_R34	0.840942	0.821799	0.815876
						Subj12	Ch_R35	0.759624	0.900496	0.877706
						Subj12	Ch_R36	0.90257	0.848998	0.885736
						Subj12	Ch_R37	0.872304	0.862987	0.903681
						Subj12	Ch_R38	0.886311	0.886891	0.885125
						Subj12	Ch_R39	0.941717	0.91158	0.931366
						Subj12	Ch_R40	0.853094	0.893188	0.910529
						Subj12	Ch_R41	0.477188	0.754203	0.735788
						Subj12	Ch_R42	0.88484	0.855376	0.833849
						Subj12	Ch_R43	0.931654	0.885982	0.881584
						Subj12	Ch_R44	0.777344	0.662453	0.666899
						Subj13	Ch_R1	0.991206	0.963389	0.956193
						Subj13	Ch_R2	0.995637	0.988805	0.982541
						Subj13	Ch_R3	0.992009	0.994036	0.97869
						Subj13	Ch_R4	0.998221	0.996044	0.990714
						Subj13	Ch_R5	0.987876	0.985514	0.989995
						Subj13	Ch_R6	0.971342	0.973227	0.963067
						Subj13	Ch_R7	0.988509	0.991071	0.982282
						Subj13	Ch_R8	0.928882	0.949438	0.93171
						Subj13	Ch_R9	0.779347	0.789137	0.820165
						Subj13	Ch_R10	0.877154	0.793833	0.831757
						Subj13	Ch_R11	0.754399	0.604776	0.754069
						Subj13	Ch_R12	0.588096	0.63662	0.76614
						Subj13	Ch_R13	0.454287	0.71085	0.681354
						Subj13	Ch_R14	0.548767	0.605098	0.661819
						Subj13	Ch_R15	0.8658	0.824985	0.806065
						Subj13	Ch_R16	0.848832	0.826146	0.776968
						Subj13	Ch_R17	0.932771	0.924604	0.897331
						Subj13	Ch_R18	0.873577	0.86874	0.872242
						Subj13	Ch_R19	0.715073	0.771572	0.711468
						Subj13	Ch_R20	0.00699438	0.0168088	0.0504165
						Subj13	Ch_R21	0.0520548	0.0677401	0.0559389
						Subj13	Ch_R22	0.0976875	-0.154405	0.0262447
						Subj13	Ch_R23	0.988368	0.968777	0.95181
						Subj13	Ch_R24	0.954536	0.915438	0.861235
						Subj13	Ch_R25	0.992549	0.982281	0.974798
						Subj13	Ch_R26	0.963085	0.913601	0.827977
						Subj13	Ch_R27	0.944669	0.876817	0.834938
						Subj13	Ch_R28	0.784149	0.792357	0.812543
						Subj13	Ch_R29	0.908281	0.87775	0.832388
						Subj13	Ch_R30	0.881442	0.808444	0.780505
						Subj13	Ch_R31	0.314393	0.24865	0.28741
						Subj13	Ch_R32	0.754619	0.565598	0.317707
						Subj13	Ch_R33	0.841421	0.740034	0.829065
						Subj13	Ch_R34	0.741216	0.811379	0.843886
						Subj13	Ch_R35	0.489849	0.524242	0.693542
						Subj13	Ch_R36	0.75738	0.783757	0.756244
						Subj13	Ch_R37	0.938286	0.941869	0.916217
						Subj13	Ch_R38	0.906279	0.900421	0.885226
						Subj13	Ch_R39	0.93	0.960469	0.90024
						Subj13	Ch_R40	0.904408	0.862166	0.882188
						Subj13	Ch_R41	0.64145	0.730142	0.846471
						Subj13	Ch_R42	0.40368	0.357381	0.378819
						Subj13	Ch_R43	0.0351123	0.0335959	0.0154136
						Subj13	Ch_R44	0.635132	0.5823	0.643162
						Subj14	Ch_R1	0.986348	0.961504	0.967944
						Subj14	Ch_R2	0.956118	0.941394	0.909994
						Subj14	Ch_R3	0.995628	0.988609	0.951065
						Subj14	Ch_R4	0.976359	0.967602	0.972776
						Subj14	Ch_R5	0.983898	0.967076	0.959451
						Subj14	Ch_R6	0.976474	0.96133	0.952242
						Subj14	Ch_R7	0.965572	0.970676	0.922871
						Subj14	Ch_R8	0.963129	0.983461	0.940233
						Subj14	Ch_R9	0.955592	0.930785	0.909644
						Subj14	Ch_R10	0.945459	0.928873	0.894159
						Subj14	Ch_R11	0.704884	0.697027	0.670474
						Subj14	Ch_R12	0.951511	0.899406	0.859004
						Subj14	Ch_R13	0.924932	0.918209	0.919268
						Subj14	Ch_R14	0.964159	0.954258	0.940439
						Subj14	Ch_R15	0.70719	0.787256	0.742588
						Subj14	Ch_R16	0.810293	0.830336	0.808662
						Subj14	Ch_R17	0.651787	0.753323	0.742684
						Subj14	Ch_R18	0.769613	0.787111	0.671474
						Subj14	Ch_R19	0.587811	0.544054	0.521353
						Subj14	Ch_R20	0.939571	0.871959	0.851886
						Subj14	Ch_R21	0.900051	0.898239	0.900894
						Subj14	Ch_R22	0.918252	0.882964	0.862809
						Subj14	Ch_R23	0.984864	0.957836	0.94285
						Subj14	Ch_R24	0.985069	0.965384	0.966093
						Subj14	Ch_R25	0.966485	0.959381	0.940638
						Subj14	Ch_R26	0.977662	0.951831	0.951567
						Subj14	Ch_R27	0.967626	0.950424	0.949586
						Subj14	Ch_R28	0.943702	0.938464	0.882687
						Subj14	Ch_R29	0.933577	0.945101	0.924085
						Subj14	Ch_R30	0.940713	0.934607	0.917931
						Subj14	Ch_R31	0.933652	0.930952	0.91312
						Subj14	Ch_R32	0.976001	0.963432	0.9238
						Subj14	Ch_R33	0.840552	0.795549	0.786405
						Subj14	Ch_R34	0.835736	0.817962	0.799673
						Subj14	Ch_R35	0.594406	0.530113	0.675431
						Subj14	Ch_R36	0.694858	0.676247	0.722112
						Subj14	Ch_R37	0.915978	0.893968	0.889263
						Subj14	Ch_R38	0.567233	0.437537	0.460163
						Subj14	Ch_R39	0.970219	0.933779	0.939816
						Subj14	Ch_R40	0.91265	0.864391	0.87426
						Subj14	Ch_R41	0.749885	0.573146	0.642747
						Subj14	Ch_R42	0.850652	0.888038	0.84338
						Subj14	Ch_R43	0.988983	0.970896	0.97078
						Subj14	Ch_R44	0.940208	0.919928	0.899381
						Subj15	Ch_R1	0.917341	0.829201	0.997313
						Subj15	Ch_R2	0.859469	0.893818	0.909864
						Subj15	Ch_R3	0.957469	-0.469665	-0.801537
						Subj15	Ch_R4	0.89756	0.918412	0.938287
						Subj15	Ch_R5	0.443192	0.567253	0.647549
						Subj15	Ch_R6	0.895664	0.912498	0.916311
						Subj15	Ch_R7	0.934819	0.936697	0.959627
						Subj15	Ch_R8	0.852788	0.8084	0.816783
						Subj15	Ch_R9	0.512899	0.494646	0.573962
						Subj15	Ch_R10	0.356834	0.392618	0.339464
						Subj15	Ch_R11	0.681998	0.73938	0.753978
						Subj15	Ch_R12	0.404843	0.357428	0.394985
						Subj15	Ch_R13	0.645136	0.800532	0.866824
						Subj15	Ch_R14	0.556991	0.629845	0.642641
						Subj15	Ch_R15	0.857236	0.844501	0.895713
						Subj15	Ch_R16	0.73693	0.786696	0.8022
						Subj15	Ch_R17	0.47378	0.661126	0.720573
						Subj15	Ch_R18	0.660438	0.743174	0.759106
						Subj15	Ch_R19	0.412712	0.459148	0.436175
						Subj15	Ch_R20	0.349264	0.454821	0.587025
						Subj15	Ch_R21	0.663177	0.700351	0.714143
						Subj15	Ch_R22	0.654456	0.665135	0.71074
						Subj15	Ch_R23	0.903058	0.935596	0.947007
						Subj15	Ch_R24	0.865768	0.927762	0.903839
						Subj15	Ch_R25	0.941935	0.979987	0.976428
						Subj15	Ch_R26	0.925443	0.959791	0.961202
						Subj15	Ch_R27	0.915917	0.972872	0.948485
						Subj15	Ch_R28	0.895835	0.903781	0.933435
						Subj15	Ch_R29	0.923681	0.959773	0.976839
						Subj15	Ch_R30	0.913096	0.919396	0.951116
						Subj15	Ch_R31	0.353853	0.368271	0.41399
						Subj15	Ch_R32	0.921222	0.925716	0.902686
						Subj15	Ch_R33	0.930582	0.86857	0.827176
						Subj15	Ch_R34	0.311203	0.386979	0.383441
						Subj15	Ch_R35	0.841006	0.913539	0.523353
						Subj15	Ch_R36	0.88779	0.875537	0.877516
						Subj15	Ch_R37	0.596766	0.669832	0.693561
						Subj15	Ch_R38	0.967618	0.949197	0.94336
						Subj15	Ch_R39	0.954411	0.954533	0.973181
						Subj15	Ch_R40	0.944255	0.918047	0.9263
						Subj15	Ch_R41	0.789669	0.828227	0.848541
						Subj15	Ch_R42	0.764954	0.87959	0.888815
						Subj15	Ch_R43	0.369885	0.464189	0.535418
						Subj15	Ch_R44	0.67276	0.842692	0.878251
						Subj16	Ch_R1	0.947728	0.911597	0.962451
						Subj16	Ch_R2	0.942807	0.909615	0.852447
						Subj16	Ch_R3	0.998081	0.997613	0.993008
						Subj16	Ch_R4	0.992415	0.994047	0.991117
						Subj16	Ch_R5	0.974542	0.98937	0.90526
						Subj16	Ch_R6	0.959918	0.959446	0.808784
						Subj16	Ch_R7	0.959827	0.972226	0.970756
						Subj16	Ch_R8	0.939544	0.942356	0.894048
						Subj16	Ch_R9	0.770835	0.851543	0.817635
						Subj16	Ch_R10	0.765544	0.879654	0.542412
						Subj16	Ch_R11	0.613222	0.702562	0.641
						Subj16	Ch_R12	0.828027	0.915984	0.937326
						Subj16	Ch_R13	0.731437	0.703379	0.675429
						Subj16	Ch_R14	0.840934	0.870616	0.891969
						Subj16	Ch_R15	0.627882	0.798867	0.740153
						Subj16	Ch_R16	0.751135	0.840857	0.876053
						Subj16	Ch_R17	0.182804	0.228345	0.340079
						Subj16	Ch_R18	0.497631	0.691008	0.354265
						Subj16	Ch_R19	0.713308	0.774537	0.889726
						Subj16	Ch_R20	0.800571	0.913049	0.921588
						Subj16	Ch_R21	0.580322	0.599253	0.719069
						Subj16	Ch_R22	0.907331	0.963186	0.9425
						Subj16	Ch_R23	0.552054	0.471621	0.77332
						Subj16	Ch_R24	0.854338	0.845037	0.858311
						Subj16	Ch_R25	0.969538	0.965472	0.979727
						Subj16	Ch_R26	0.930297	0.932437	0.944824
						Subj16	Ch_R27	0.730363	0.779221	0.738211
						Subj16	Ch_R28	0.943967	0.939421	0.956411
						Subj16	Ch_R29	0.783007	0.697373	0.788811
						Subj16	Ch_R30	0.904541	0.908331	0.934528
						Subj16	Ch_R31	0.755462	0.824634	0.863198
						Subj16	Ch_R32	0.250643	0.486619	0.574247
						Subj16	Ch_R33	0.149833	0.348875	0.431651
						Subj16	Ch_R34	0.69182	0.807924	0.724535
						Subj16	Ch_R35	0.438109	0.580889	0.530844
						Subj16	Ch_R36	0.814637	0.878555	0.908393
						Subj16	Ch_R37	0.395275	0.440072	0.182261
						Subj16	Ch_R38	0.158222	0.183983	0.167722
						Subj16	Ch_R39	0.558939	0.711258	0.708476
						Subj16	Ch_R40	0.758457	0.844134	0.853595
						Subj16	Ch_R41	0.253453	0.280844	0.375933
						Subj16	Ch_R42	0.0659475	0.386154	-0.721417
						Subj16	Ch_R43	0.181378	0.42208	0.679334
						Subj16	Ch_R44	0.114386	0.483895	0.746061
						Subj17	Ch_R1	0.917037	0.909169	0.911508
						Subj17	Ch_R2	0.949464	0.946604	0.933895
						Subj17	Ch_R3	0.973608	0.982395	0.974741
						Subj17	Ch_R4	0.97435	0.987621	0.979406
						Subj17	Ch_R5	0.961365	0.969921	0.951326
						Subj17	Ch_R6	0.973756	0.976754	0.966517
						Subj17	Ch_R7	0.941981	0.967425	0.95488
						Subj17	Ch_R8	0.921078	0.954545	0.951955
						Subj17	Ch_R9	0.918383	0.94222	0.940642
						Subj17	Ch_R10	0.920424	0.929656	0.958169
						Subj17	Ch_R11	0.946616	0.929159	0.909846
						Subj17	Ch_R12	0.89933	0.919652	0.908505
						Subj17	Ch_R13	0.947833	0.948122	0.944756
						Subj17	Ch_R14	0.88823	0.914408	0.914838
						Subj17	Ch_R15	0.92556	0.926798	0.920568
						Subj17	Ch_R16	0.734662	0.796385	0.770736
						Subj17	Ch_R17	0.898485	0.906177	0.900877
						Subj17	Ch_R18	0.910282	0.912556	0.911451
						Subj17	Ch_R19	0.823544	0.836425	0.824975
						Subj17	Ch_R20	0.779017	0.829511	0.759645
						Subj17	Ch_R21	0.906733	0.933761	0.90254
						Subj17	Ch_R22	0.847647	0.859255	0.894758
						Subj17	Ch_R23	0.927404	0.916154	0.896597
						Subj17	Ch_R24	0.983177	0.965796	0.955732
						Subj17	Ch_R25	0.978296	0.978594	0.973827
						Subj17	Ch_R26	0.979154	0.974213	0.955973
						Subj17	Ch_R27	0.947389	0.952054	0.937068
						Subj17	Ch_R28	0.953225	0.95278	0.941116
						Subj17	Ch_R29	0.939476	0.951654	0.966731
						Subj17	Ch_R30	0.934005	0.930211	0.964027
						Subj17	Ch_R31	0.877143	0.864285	0.876461
						Subj17	Ch_R32	0.957459	0.927559	0.951868
						Subj17	Ch_R33	0.820858	0.844759	0.820149
						Subj17	Ch_R34	0.724878	0.736896	0.750072
						Subj17	Ch_R35	0.884343	0.907846	0.837934
						Subj17	Ch_R36	0.923604	0.882617	0.904476
						Subj17	Ch_R37	0.875297	0.839084	0.842026
						Subj17	Ch_R38	0.910505	0.91446	0.884954
						Subj17	Ch_R39	0.78566	0.807965	0.828189
						Subj17	Ch_R40	0.960931	0.950983	0.94117
						Subj17	Ch_R41	0.729063	0.696327	0.673621
						Subj17	Ch_R42	0.576439	0.591849	0.661205
						Subj17	Ch_R43	0.898397	0.878529	0.878838
						Subj17	Ch_R44	0.91571	0.845625	0.93176
						Subj18	Ch_R1	0.95982	0.889466	0.899576
						Subj18	Ch_R2	0.896014	0.905156	0.838939
						Subj18	Ch_R3	0.933185	0.912712	0.932688
						Subj18	Ch_R4	0.85609	0.855629	0.75961
						Subj18	Ch_R5	0.909275	0.798439	0.819581
						Subj18	Ch_R6	0.788083	0.766282	0.771439
						Subj18	Ch_R7	0.895183	0.825336	0.820416
						Subj18	Ch_R8	0.804261	0.914434	0.802023
						Subj18	Ch_R9	0.346889	0.5653	0.397015
						Subj18	Ch_R10	0.808339	0.884036	0.708929
						Subj18	Ch_R11	0.798867	0.833399	0.781766
						Subj18	Ch_R12	0.796902	0.789259	0.668864
						Subj18	Ch_R13	0.730822	0.864948	0.787814
						Subj18	Ch_R14	0.86437	0.947799	0.754865
						Subj18	Ch_R15	0.821862	0.878524	0.731979
						Subj18	Ch_R16	0.806875	0.758545	0.762452
						Subj18	Ch_R17	0.542155	0.61653	0.664204
						Subj18	Ch_R18	0.617352	0.805527	0.737965
						Subj18	Ch_R19	0.845817	0.894586	0.710588
						Subj18	Ch_R20	0.664991	0.753341	0.659864
						Subj18	Ch_R21	0.841332	0.879239	0.815648
						Subj18	Ch_R22	0.611075	0.877449	0.610688
						Subj18	Ch_R23	0.815164	0.595095	0.562574
						Subj18	Ch_R24	0.678705	0.625948	0.601214
						Subj18	Ch_R25	0.887873	0.779791	0.84608
						Subj18	Ch_R26	0.7075	0.651018	0.620566
						Subj18	Ch_R27	0.615994	0.549698	0.47992
						Subj18	Ch_R28	0.632444	0.766416	0.187938
						Subj18	Ch_R29	0.7857	0.674723	0.657256
						Subj18	Ch_R30	0.659816	0.822755	0.718429
						Subj18	Ch_R31	0.720036	0.743732	0.732526
						Subj18	Ch_R32	0.867082	0.766639	0.654763
						Subj18	Ch_R33	0.841305	0.898228	0.832027
						Subj18	Ch_R34	0.660727	0.700682	0.786253
						Subj18	Ch_R35	0.751961	0.89574	0.853632
						Subj18	Ch_R36	0.850982	0.891471	0.814006
						Subj18	Ch_R37	0.822702	0.766346	0.762733
						Subj18	Ch_R38	0.642421	0.591884	0.576807
						Subj18	Ch_R39	0.862756	0.706453	0.756583
						Subj18	Ch_R40	0.592583	0.663614	0.652606
						Subj18	Ch_R41	0.258021	0.747279	0.561378
						Subj18	Ch_R42	0.684248	0.162897	0.0908001
						Subj18	Ch_R43	0.62992	0.236174	0.0875405
						Subj18	Ch_R44	0.529013	0.0932145	0.0671343
						Subj19	Ch_R1	0.973563	0.964368	0.981622
						Subj19	Ch_R2	0.910185	0.924904	0.9182
						Subj19	Ch_R3	0.9982	0.997738	0.999191
						Subj19	Ch_R4	0.995803	0.986986	0.995264
						Subj19	Ch_R5	0.97972	0.970232	0.988251
						Subj19	Ch_R6	0.952682	0.913463	0.962888
						Subj19	Ch_R7	0.993774	0.990608	0.996776
						Subj19	Ch_R8	0.986866	0.956336	0.991555
						Subj19	Ch_R9	0.970615	0.933622	0.977335
						Subj19	Ch_R10	0.966269	0.933765	0.971968
						Subj19	Ch_R11	0.901091	0.85832	0.875692
						Subj19	Ch_R12	0.94145	0.725907	0.95114
						Subj19	Ch_R13	0.967363	0.755011	0.963013
						Subj19	Ch_R14	0.947116	0.800869	0.958619
						Subj19	Ch_R15	0.942905	0.850626	0.936471
						Subj19	Ch_R16	0.947852	0.958665	0.934247
						Subj19	Ch_R17	0.836838	0.826762	0.721404
						Subj19	Ch_R18	0.944743	0.840685	0.857388
						Subj19	Ch_R19	0.9112	0.793007	0.885472
						Subj19	Ch_R20	0.972698	0.692435	0.889172
						Subj19	Ch_R21	0.946083	0.940322	0.950202
						Subj19	Ch_R22	0.966591	0.886983	0.946686
						Subj19	Ch_R23	0.944814	0.943043	0.919697
						Subj19	Ch_R24	-0.17771	-0.496178	0.925969
						Subj19	Ch_R25	0.972723	0.987461	0.975339
						Subj19	Ch_R26	0.967413	0.963555	0.962069
						Subj19	Ch_R27	0.856922	0.875696	0.76454
						Subj19	Ch_R28	0.93181	0.831567	0.967954
						Subj19	Ch_R29	0.960474	0.958124	0.971845
						Subj19	Ch_R30	0.943647	0.880284	0.944267
						Subj19	Ch_R31	0.952199	0.875639	0.942735
						Subj19	Ch_R32	0.831384	0.851217	0.805821
						Subj19	Ch_R33	0.74875	0.724921	0.729981
						Subj19	Ch_R34	0.780969	0.758759	0.703019
						Subj19	Ch_R35	0.500098	0.447121	0.397727
						Subj19	Ch_R36	0.635607	0.725839	0.593488
						Subj19	Ch_R37	0.914952	0.90813	0.945183
						Subj19	Ch_R38	0.882126	0.89444	0.876585
						Subj19	Ch_R39	0.203818	0.214843	0.196835
						Subj19	Ch_R40	0.629497	0.655959	0.61302
						Subj19	Ch_R41	0.558021	0.520267	0.381159
						Subj19	Ch_R42	0.947814	0.932667	0.938318
						Subj19	Ch_R43	0.920618	0.860013	0.868894
						Subj19	Ch_R44	0.95491	0.88448	0.94807
						Subj20	Ch_R1	0.996421	0.996667	0.987021
						Subj20	Ch_R2	0.983391	0.987656	0.898513
						Subj20	Ch_R3	0.982345	0.995164	0.97971
						Subj20	Ch_R4	0.995227	0.99301	0.977661
						Subj20	Ch_R5	0.984827	0.990287	0.969054
						Subj20	Ch_R6	0.988485	0.989812	0.966057
						Subj20	Ch_R7	0.977063	0.983963	0.976045
						Subj20	Ch_R8	0.998276	0.995269	0.994416
						Subj20	Ch_R9	0.982345	0.981316	0.956523
						Subj20	Ch_R10	0.980915	0.983983	0.969157
						Subj20	Ch_R11	0.981504	0.981108	0.950514
						Subj20	Ch_R12	0.928098	0.95733	0.933819
						Subj20	Ch_R13	0.959124	0.981025	0.955438
						Subj20	Ch_R14	0.931658	0.957205	0.938913
						Subj20	Ch_R15	0.536467	0.630028	0.562217
						Subj20	Ch_R16	0.572341	0.768326	0.723562
						Subj20	Ch_R17	0.985521	0.986025	0.971586
						Subj20	Ch_R18	0.933088	0.964476	0.933802
						Subj20	Ch_R19	0.926259	-0.327267	-0.825305
						Subj20	Ch_R20	0.971894	0.987082	0.963938
						Subj20	Ch_R21	0.978203	0.97861	0.935812
						Subj20	Ch_R22	0.960224	0.9913	0.953452
						Subj20	Ch_R23	0.988874	0.97912	0.976589
						Subj20	Ch_R24	0.984244	0.989123	0.956901
						Subj20	Ch_R25	0.98435	0.985901	0.978899
						Subj20	Ch_R26	0.975447	0.982679	0.963248
						Subj20	Ch_R27	0.950664	0.965674	0.879892
						Subj20	Ch_R28	0.967733	0.972345	0.91977
						Subj20	Ch_R29	0.954992	0.949771	0.925103
						Subj20	Ch_R30	0.981736	0.971998	0.97834
						Subj20	Ch_R31	0.860639	0.895306	0.779464
						Subj20	Ch_R32	0.931595	0.954403	0.862426
						Subj20	Ch_R33	0.905559	0.92298	0.765045
						Subj20	Ch_R34	0.149364	0.20423	0.192885
						Subj20	Ch_R35	0.977577	0.967729	0.93845
						Subj20	Ch_R36	0.482633	0.608676	0.557838
						Subj20	Ch_R37	0.800728	0.81717	0.803088
						Subj20	Ch_R38	0.844737	0.858423	0.80865
						Subj20	Ch_R39	0.977164	0.97171	0.955905
						Subj20	Ch_R40	0.977031	0.972983	0.96549
						Subj20	Ch_R41	0.628581	0.783634	0.671927
						Subj20	Ch_R42	0.876908	0.928851	0.886096
						Subj20	Ch_R43	0.97991	0.980605	0.962675
						Subj20	Ch_R44	0.96687	0.948157	0.955892
						Subj21	Ch_R1	0.964108	0.935274	0.936677
						Subj21	Ch_R2	0.970149	0.924715	0.915064
						Subj21	Ch_R3	0.962383	0.946685	0.950564
						Subj21	Ch_R4	0.919517	0.905122	0.879961
						Subj21	Ch_R5	0.798973	0.807106	0.795987
						Subj21	Ch_R6	0.943491	0.866077	0.844607
						Subj21	Ch_R7	0.913621	0.8706	0.871207
						Subj21	Ch_R8	0.933745	0.875085	0.871509
						Subj21	Ch_R9	0.38252	0.427046	0.385221
						Subj21	Ch_R10	0.74628	0.728474	0.688317
						Subj21	Ch_R11	0.175582	0.186859	0.250922
						Subj21	Ch_R12	0.275345	-0.432644	-0.543189
						Subj21	Ch_R13	0.112325	0.286162	-0.0909
						Subj21	Ch_R14	0.579687	0.677223	0.524238
						Subj21	Ch_R15	0.258739	0.364511	0.342142
						Subj21	Ch_R16	0.462841	0.511463	0.446795
						Subj21	Ch_R17	0.175933	0.0228707	-0.0605922
						Subj21	Ch_R18	0.925496	0.894279	0.915123
						Subj21	Ch_R19	0.282572	0.371192	0.374377
						Subj21	Ch_R20	0.0579071	-0.0260988	-0.0481285
						Subj21	Ch_R21	0.0423453	-0.0159187	-0.0167683
						Subj21	Ch_R22	0.480979	0.414978	0.306237
						Subj21	Ch_R23	0.979724	0.968677	0.966804
						Subj21	Ch_R24	0.949104	0.900701	0.899982
						Subj21	Ch_R25	0.985891	0.948741	0.964124
						Subj21	Ch_R26	0.793806	0.513449	0.389002
						Subj21	Ch_R27	0.663026	0.413188	0.371217
						Subj21	Ch_R28	0.61167	0.47831	0.544879
						Subj21	Ch_R29	0.253243	-0.0738924	0.0658293
						Subj21	Ch_R30	-0.769707	-0.325844	-0.761445
						Subj21	Ch_R31	0.301142	0.326754	0.415272
						Subj21	Ch_R32	0.619848	0.527357	0.566073
						Subj21	Ch_R33	0.700749	0.721045	0.728834
						Subj21	Ch_R34	0.912447	0.913165	0.930707
						Subj21	Ch_R35	0.548436	0.697188	0.630561
						Subj21	Ch_R36	0.899425	0.738407	0.819198
						Subj21	Ch_R37	0.964151	0.961711	0.955285
						Subj21	Ch_R38	0.934706	0.928018	0.909169
						Subj21	Ch_R39	0.955226	0.941594	0.940741
						Subj21	Ch_R40	0.955608	0.936286	0.937062
						Subj21	Ch_R41	0.882958	0.857356	0.876509
						Subj21	Ch_R42	0.829026	0.805561	0.0991633
						Subj21	Ch_R43	0.29242	0.651187	0.666766
						Subj21	Ch_R44	0.906017	0.446985	0.554811
						Subj22	Ch_R1	0.96258	0.942538	0.877071
						Subj22	Ch_R2	0.943827	0.815356	0.585404
						Subj22	Ch_R3	0.961022	0.96942	0.954254
						Subj22	Ch_R4	0.985265	0.96589	0.932992
						Subj22	Ch_R5	0.933668	0.927789	0.928401
						Subj22	Ch_R6	0.941691	0.950436	0.932377
						Subj22	Ch_R7	0.948684	0.950935	0.938225
						Subj22	Ch_R8	0.799038	0.765476	0.619073
						Subj22	Ch_R9	0.94524	0.933764	0.878883
						Subj22	Ch_R10	0.956304	0.935608	0.903481
						Subj22	Ch_R11	0.952452	0.962617	0.887671
						Subj22	Ch_R12	0.846626	0.865033	0.788997
						Subj22	Ch_R13	0.934653	0.929486	0.908746
						Subj22	Ch_R14	0.133196	0.15039	0.0976741
						Subj22	Ch_R15	0.920661	0.920697	0.834269
						Subj22	Ch_R16	0.896931	0.907132	0.823313
						Subj22	Ch_R17	0.700385	0.752789	0.652353
						Subj22	Ch_R18	0.828716	0.871171	0.776309
						Subj22	Ch_R19	0.872871	0.932316	0.831284
						Subj22	Ch_R20	0.910857	0.913659	0.852078
						Subj22	Ch_R21	0.791192	0.902536	0.780032
						Subj22	Ch_R22	0.838095	0.890007	0.84537
						Subj22	Ch_R23	0.850269	-0.0178481	-0.0154833
						Subj22	Ch_R24	0.00168134	-0.0208789	-0.00350129
						Subj22	Ch_R25	0.974562	0.970447	0.912381
						Subj22	Ch_R26	0.507127	0.482204	0.323881
						Subj22	Ch_R27	0.82451	0.417462	0.291312
						Subj22	Ch_R28	0.282	0.125044	0.0781411
						Subj22	Ch_R29	0.965681	0.796734	0.569875
						Subj22	Ch_R30	0.797583	0.130284	0.0800947
						Subj22	Ch_R31	0.446095	0.0522798	-0.037492
						Subj22	Ch_R32	0.845509	0.750888	0.532498
						Subj22	Ch_R33	0.27405	0.257038	0.173805
						Subj22	Ch_R34	0.58511	0.714313	0.574055
						Subj22	Ch_R35	0.619104	0.659311	0.547797
						Subj22	Ch_R36	0.88624	0.958229	0.89429
						Subj22	Ch_R37	-0.00114745	-0.0187401	0.0378968
						Subj22	Ch_R38	0.0685527	-0.00442623	0.0460937
						Subj22	Ch_R39	0.911214	0.925019	0.824397
						Subj22	Ch_R40	0.950952	0.942062	0.890162
						Subj22	Ch_R41	0.516336	0.411478	0.299148
						Subj22	Ch_R42	0.115049	0.291055	0.217752
						Subj22	Ch_R43	0.131207	-0.834197	-0.920064
						Subj22	Ch_R44	0.551897	0.708985	0.618952
						Subj23	Ch_R1	0.926257	0.926492	0.901323
						Subj23	Ch_R2	0.0787595	-0.00655147	-0.0190277
						Subj23	Ch_R3	0.979072	0.939389	0.895248
						Subj23	Ch_R4	0.741826	0.756616	0.589542
						Subj23	Ch_R5	0.345323	0.438297	0.456496
						Subj23	Ch_R6	0.230323	0.372856	0.300675
						Subj23	Ch_R7	0.942051	0.814334	0.608454
						Subj23	Ch_R8	0.840935	0.841829	0.739629
						Subj23	Ch_R9	0.425589	0.660796	0.734062
						Subj23	Ch_R10	0.591304	0.67756	0.735065
						Subj23	Ch_R11	0.636156	0.760732	0.854934
						Subj23	Ch_R12	0.716605	0.622988	0.668396
						Subj23	Ch_R13	0.594762	0.670169	0.544841
						Subj23	Ch_R14	0.716662	0.749404	0.717169
						Subj23	Ch_R15	0.37503	0.531243	0.509946
						Subj23	Ch_R16	0.701763	0.749869	0.72401
						Subj23	Ch_R17	0.855497	0.862979	0.870621
						Subj23	Ch_R18	0.873702	0.845992	0.817107
						Subj23	Ch_R19	0.671769	0.693451	0.695151
						Subj23	Ch_R20	0.746173	0.787142	0.720669
						Subj23	Ch_R21	0.418193	0.485198	0.341977
						Subj23	Ch_R22	0.740226	0.817795	0.595209
						Subj23	Ch_R23	0.976134	0.981649	0.957026
						Subj23	Ch_R24	0.713198	0.685613	0.580352
						Subj23	Ch_R25	0.952018	0.93819	0.922063
						Subj23	Ch_R26	0.953163	0.95812	0.91694
						Subj23	Ch_R27	0.595698	0.568451	0.610944
						Subj23	Ch_R28	0.956429	0.928239	0.895426
						Subj23	Ch_R29	0.936606	0.865395	0.876941
						Subj23	Ch_R30	0.952253	0.921721	0.852318
						Subj23	Ch_R31	0.798857	0.754657	0.713105
						Subj23	Ch_R32	0.583313	0.590781	0.662825
						Subj23	Ch_R33	0.619562	0.668423	0.655423
						Subj23	Ch_R34	0.893362	0.768722	0.747786
						Subj23	Ch_R35	0.571572	0.622905	0.568515
						Subj23	Ch_R36	0.971031	0.846232	0.723487
						Subj23	Ch_R37	0.116423	0.080012	0.0878281
						Subj23	Ch_R38	0.414848	0.366189	0.32571
						Subj23	Ch_R39	0.920586	0.883019	0.819818
						Subj23	Ch_R40	0.991207	0.975247	0.96727
						Subj23	Ch_R41	0.849726	0.906812	0.707866
						Subj23	Ch_R42	0.849847	0.734983	0.609403
						Subj23	Ch_R43	0.775611	0.846725	0.799999
						Subj23	Ch_R44	0.939566	0.744758	0.740848

## Sheet: CNR values with SCI=0.15
Methods	Subjects	ROI1	ROI2	ROI3	ROI4	ROI5	ROI6	ROI7	ROI8	ROI9	ROI10	ROI11	ROI12
Original	Subj1	-2.45546	0.378321	-2.4359	-2.04052	-2.76038	-2.18768	-2.40589	-0.460496	-3.43904	-2.96339	-2.14392	-0.0859817
Original	Subj2	-5.43398	-0.552823	1.37805	3.22557	7.86289	9.21893	-5.84795	-0.00484756	-2.45735	-1.38235	6.88785	3.29425
Original	Subj3	-0.383518	2.18338	1.39164	-2.97771	0.479783	-0.684426	-1.2064	0.962436	-2.40893	-2.04779	-3.18632	-2.64558
Original	Subj4	1.34991	2.69684	0.457996	-1.69571	2.5124	-1.96206	2.08365	3.13577	0.552584	2.06687	4.54439	3.34074
Original	Subj5	0.831	2.87417	1.64252	-1.75395	0.724725	-0.0511519	2.25257	4.34597	2.68015	2.90674	3.94239	2.22571
Original	Subj6	-0.814573	0.618096	-1.73598	-3.77942	-1.23736	-0.708388	-2.03112	1.2002	-1.52276	-1.2581	-0.820995	-2.63932
Original	Subj7	-1.37396	1.77649	0.153307	0.199518	-0.0335349	-0.998933	-0.954556	2.41731	0.346366	-1.4838	-1.3274	0.779469
Original	Subj8	-1.08027	0.250006	-2.00803	3.89457	2.51271	2.9075	-2.48885	0.901165	-2.65372	4.59459	4.22864	2.50175
Original	Subj9	-1.05819	0.968482	-1.53024	-2.1852	3.52035	-1.2554	-0.560238	1.58978	-2.13635	-2.07831	2.22794	-1.8698
Original	Subj10	-0.486397	1.75138	1.83927	1.88755	3.1113	-0.9737	1.48423	1.53071	1.70527	1.83559	3.14612	3.35619
Original	Subj11	-1.06131	2.06912	0.878213	1.64682	3.41978	3.12904	-0.347177	2.02675	-0.40486	-6.06457	1.20296	-1.91064
Original	Subj12	0.972974	2.40687	3.08874	7.45734	5.94697	5.15984	1.52567	2.47213	2.54162	5.50976	-2.21545	5.37583
Original	Subj13	2.32026	2.91357	1.07598	-0.0557901	-1.20672	-0.500113	2.44952	2.9707	2.40718	-0.497194	0.284493	0.357867
Original	Subj14	-1.02213	2.65888	3.49138	2.70789	3.71027	0.913801	-2.36223	2.69026	0.515774	6.93733	3.61627	6.06276
Original	Subj15	4.37546	2.43919	6.10698	2.05504	3.87961	4.80636	2.74044	2.12739	4.35938	5.41703	3.27369	6.6389
Original	Subj16	2.0524	2.2735	5.20243	4.3105	8.98582	4.91488	3.09941	3.42364	6.77738	6.85343	8.95413	4.2178
Original	Subj17	-3.08284	0.340994	0.465314	5.47624	1.27326	1.11941	0.767584	1.8645	-0.25703	-0.181173	1.15596	-1.49639
Original	Subj18	2.3743	2.13933	2.08856	0.699142	1.9253	1.17574	1.61211	2.90217	2.41751	1.31198	2.1441	3.63088
Original	Subj19	-0.366559	1.05881	-0.865416	-0.1894	-0.838847	1.70568	-1.63213	1.03503	-0.240264	-3.0964	-1.36218	-0.97209
Original	Subj20	-2.562	-0.384758	-2.51353	-2.30236	0.114475	-2.18774	-0.466897	3.44025	-0.372944	-1.16797	0.736702	0.668245
Original	Subj21	2.41595	3.85258	2.43729	0.768332	3.39509	2.13482	3.24321	2.95867	1.76352	3.45243	2.52089	0.823817
Original	Subj22	2.48252	2.54087	0.676839	-1.32435	-1.09037	-1.68294	2.67387	3.40713	2.59619	-3.11148	4.86029	2.56931
Original	Subj23	-4.18328	1.47497	-1.82863	-2.70751	-5.28481	-2.72477	-6.43131	1.41647	-1.68254	-1.95416	-1.87151	-1.17904
Anti-Corr	Subj1	-1.20869	0.713412	0.22133	0.377786	-0.18581	-1.16323	-1.17994	2.70581	-2.56016	0.147612	-2.50606	1.38416
Anti-Corr	Subj2	2.04302	1.54373	4.11338	-0.845113	7.21595	2.98798	-4.48722	5.00009	0.194314	-1.41342	9.83258	0.936494
Anti-Corr	Subj3	1.14609	3.25169	1.0241	-3.29842	1.73823	-1.23832	-0.489651	3.85766	-1.41312	-1.83317	-3.13706	-2.1185
Anti-Corr	Subj4	3.28766	4.42835	0.577651	2.95816	4.2199	-0.253192	3.67908	10.3521	3.58698	1.0581	3.81858	3.1918
Anti-Corr	Subj5	1.48303	3.20739	4.49706	-1.59679	0.184642	-2.2663	4.98706	7.57887	3.84907	3.04935	5.00609	1.9288
Anti-Corr	Subj6	-1.51029	0.966037	0.177714	-0.709365	-0.699471	-0.84185	-4.92514	2.46841	0.433797	0.0481621	1.01229	1.78718
Anti-Corr	Subj7	0.931497	2.80955	1.22487	-0.636837	0.560568	-0.966425	-0.114547	5.12494	1.46006	-1.68469	1.84732	-0.941026
Anti-Corr	Subj8	2.52578	0.735476	-1.17163	4.38583	2.76756	3.56757	-1.30894	3.68173	-1.84245	5.35989	3.59588	2.721
Anti-Corr	Subj9	1.41429	3.0708	1.39087	-2.07076	6.00525	0.134393	0.968394	3.66542	-2.27706	-2.8411	5.77879	0.908242
Anti-Corr	Subj10	-0.64941	3.37462	6.20513	3.09378	6.95581	-0.885278	2.78285	4.68942	2.68396	2.6429	7.64326	5.16393
Anti-Corr	Subj11	-0.0768281	3.00163	3.12606	2.04225	4.46717	1.32708	1.29416	5.34418	1.5796	3.85604	5.38222	0.660122
Anti-Corr	Subj12	4.42041	3.18347	1.62757	6.03312	1.83836	0.134192	3.48569	5.37766	3.03959	4.59624	-0.0750069	2.32971
Anti-Corr	Subj13	2.07541	3.24419	-0.913585	-1.02028	-1.3623	-0.787173	4.64999	5.6755	3.7785	-0.871394	-0.962924	-1.19705
Anti-Corr	Subj14	-0.556051	1.39103	1.8323	2.1658	3.81059	1.78983	-0.0589642	5.31814	2.14132	1.47969	1.66857	2.7417
Anti-Corr	Subj15	0.506589	1.51529	0.491632	-0.491691	-0.354215	2.09263	0.220552	4.51957	0.356674	3.06579	2.34623	8.55141
Anti-Corr	Subj16	3.33922	3.39874	0.977434	-2.9597	-1.66983	-0.841695	3.15537	5.91824	2.32738	2.05439	1.57159	-0.442063
Anti-Corr	Subj17	-3.13175	1.01907	2.87487	0.861662	-1.14748	-1.68917	2.4483	4.91741	0.970366	-2.55472	1.09642	-2.69388
Anti-Corr	Subj18	-0.35938	1.9913	2.74767	-0.328565	4.57551	4.11732	2.65158	5.39407	3.56058	-0.236104	4.74603	3.19634
Anti-Corr	Subj19	0.89133	1.62922	0.431512	-0.511441	1.45796	3.81136	-0.875057	3.14037	2.33425	-2.5237	-0.572382	-0.677458
Anti-Corr	Subj20	-2.87931	1.67954	-2.85296	-1.48418	-0.444163	-3.21024	2.99203	6.14843	0.364996	1.56942	3.24701	-0.0488231
Anti-Corr	Subj21	-0.0792493	4.03837	1.64281	0.591526	2.36163	2.51866	2.61726	4.43311	-1.49726	-0.609427	2.40366	0.469809
Anti-Corr	Subj22	2.9829	3.6177	2.01015	-2.35701	-2.1705	-1.84125	3.5046	7.07122	5.55839	-3.03758	3.7771	2.20998
Anti-Corr	Subj23	-3.5999	1.82773	-1.67322	-2.83672	-3.37317	-4.6993	-1.79543	5.00809	-1.28664	-2.23655	0.0279756	-0.39223
GLM-PCA	Subj1	0.833124	3.28851	3.43092	0.923786	2.13738	2.62254	-0.357577	1.07189	-3.50887	1.10672	2.11599	4.82201
GLM-PCA	Subj2	-1.96992	2.28106	3.11651	0.703492	7.30652	6.91509	-3.45718	1.93688	-1.21526	-1.58536	7.03963	3.31117
GLM-PCA	Subj3	1.80813	4.89435	5.5456	-1.27108	4.37772	2.6188	3.95644	3.66683	0.808146	-1.17421	-1.27315	-1.47438
GLM-PCA	Subj4	3.69101	5.1961	1.94596	0.596654	3.0331	0.662914	3.25344	5.29628	3.25959	1.50507	14.8551	4.69468
GLM-PCA	Subj5	2.03741	4.69655	5.00198	-2.3934	1.14729	-1.1942	3.7209	5.25412	4.25631	2.11916	5.56743	3.63288
GLM-PCA	Subj6	1.9343	2.96916	-0.581424	-2.67999	0.381662	-0.177049	-1.05276	2.58611	-0.999634	-0.705057	0.453766	-1.85995
GLM-PCA	Subj7	1.31008	4.37422	2.9385	1.87826	1.24101	0.468356	0.775154	3.74536	2.84419	-0.62096	2.88479	3.22819
GLM-PCA	Subj8	0.750909	1.95456	-1.10519	2.88779	1.17497	1.69378	-3.01213	2.0342	-1.76828	3.69479	2.91192	2.34661
GLM-PCA	Subj9	-0.24023	4.10488	1.05073	-0.69846	5.27357	0.6896	1.89833	3.62141	-2.95629	-1.68891	6.78792	-1.158
GLM-PCA	Subj10	-2.1677	1.99992	1.80568	1.49485	3.34909	-1.1321	-0.11145	1.28923	2.09864	1.32978	5.38211	3.82107
GLM-PCA	Subj11	3.30806	4.89054	5.48792	5.78855	6.4519	6.37277	3.55964	3.8035	5.95095	3.9455	4.7236	-0.13809
GLM-PCA	Subj12	0.149442	3.8119	2.79342	7.64691	6.01677	5.51664	3.29966	3.62845	1.8045	4.68437	-3.76616	4.54743
GLM-PCA	Subj13	3.40975	4.43508	2.94128	1.34001	2.70575	0.826289	3.50139	3.70797	4.49262	1.58913	0.575384	1.77705
GLM-PCA	Subj14	-1.62438	3.49065	1.53834	0.356554	1.62288	0.1671	-1.00207	2.90591	-1.769	-0.478821	0.581895	1.09229
GLM-PCA	Subj15	4.44875	2.89281	6.40398	2.51405	2.74996	4.69476	1.63886	2.4703	3.85677	6.89246	3.77572	6.66139
GLM-PCA	Subj16	4.20866	4.37534	4.16986	1.0884	1.60953	1.76225	6.77628	5.76537	5.64506	2.58415	5.11393	1.97332
GLM-PCA	Subj17	-0.454103	2.90888	6.2968	9.66651	4.93754	4.44689	2.85509	3.44905	1.7866	5.61576	6.29762	3.0868
GLM-PCA	Subj18	0.950433	6.05928	5.41859	1.7018	3.63701	2.08138	3.7694	4.38436	5.44496	0.565929	6.56275	5.52857
GLM-PCA	Subj19	0.876327	2.47809	1.15561	3.93782	3.49558	3.03914	0.450477	1.85502	1.8234	-1.01388	3.23575	0.756156
GLM-PCA	Subj20	-0.0175605	3.45798	-2.82969	-1.45402	4.08527	-0.839268	2.76583	7.55226	3.08724	-0.524797	2.77071	-1.63499
GLM-PCA	Subj21	2.04868	5.23304	0.135938	-1.5625	-0.361047	-1.06293	4.03922	2.91301	0.875023	0.327122	1.13791	-1.44786
GLM-PCA	Subj22	3.80868	4.15776	2.0011	0.207316	1.17434	-0.969674	3.51017	4.79889	4.34104	1.00354	5.00003	4.30866
GLM-PCA	Subj23	-1.87352	3.16725	-0.841031	-2.40193	-2.73682	-2.55278	-4.88537	3.56463	-0.233449	-1.58539	-0.618441	-0.813501
GLM-PCA2	Subj1	1.12615	3.26985	3.57665	1.24765	2.32758	2.82055	-0.30773	1.28536	-3.38703	1.45655	2.35547	4.92423
GLM-PCA2	Subj2	-1.97038	2.2207	3.02102	0.552093	7.0146	7.17866	-1.91913	2.11553	-1.13953	-1.45843	6.46485	3.11251
GLM-PCA2	Subj3	1.86956	4.83225	5.87752	-1.44971	4.36939	2.64691	3.89041	3.85139	0.789209	-1.29281	-1.30781	-1.48901
GLM-PCA2	Subj4	3.69769	5.07996	2.02695	0.57182	2.90995	0.634281	3.22911	5.4334	3.4395	1.49714	13.6056	4.54002
GLM-PCA2	Subj5	1.98748	4.44128	4.57726	-2.39259	1.1626	-1.00942	3.36793	5.07025	4.19536	2.1123	5.47805	3.73428
GLM-PCA2	Subj6	1.81289	2.89254	-0.57581	-2.39469	0.252332	-0.0710374	-0.96524	2.72621	-0.885721	-0.646699	0.443269	-1.72001
GLM-PCA2	Subj7	1.51015	4.18166	2.8779	1.76535	1.09147	0.433705	0.818869	3.81288	2.54202	-0.784651	2.48708	2.99357
GLM-PCA2	Subj8	0.731925	1.86294	-1.00226	2.86776	1.2331	1.71133	-2.89039	2.21339	-1.63928	3.69603	2.96145	2.37602
GLM-PCA2	Subj9	-0.11211	3.91453	0.867402	-0.502675	5.1738	1.03149	1.92679	3.6441	-2.91833	-1.76128	6.43628	-1.03
GLM-PCA2	Subj10	-2.08274	1.89753	1.28646	1.53437	3.21883	-1.0784	-0.0820349	1.46884	2.03367	1.32056	5.21089	3.36015
GLM-PCA2	Subj11	3.24215	4.74624	5.34083	5.91469	6.24079	6.21631	3.41887	3.84182	5.54905	3.77379	4.65386	-0.135725
GLM-PCA2	Subj12	0.155404	3.73887	2.55081	7.01378	5.52313	5.00644	3.30188	3.75539	1.60608	4.24026	-3.94242	4.01125
GLM-PCA2	Subj13	3.37945	4.24925	2.88009	1.32798	3.00806	0.732497	3.38384	3.77178	4.35729	2.0474	0.408507	2.10528
GLM-PCA2	Subj14	-1.55572	3.36112	1.4833	0.382722	1.57383	0.0887192	-0.954495	3.01447	-1.70785	-0.40885	0.532055	1.10352
GLM-PCA2	Subj15	4.33193	2.84202	6.09347	1.96721	2.42534	4.42516	1.6706	1.28171	3.60245	6.07525	3.42326	6.247
GLM-PCA2	Subj16	4.19559	4.30498	4.2707	1.48808	2.49479	2.69104	6.42346	5.71398	5.8699	2.73205	5.25311	2.39048
GLM-PCA2	Subj17	-0.79324	2.50292	5.29942	9.68493	4.31613	4.32114	2.15488	3.31003	1.0178	4.65413	5.14204	2.80632
GLM-PCA2	Subj18	0.805201	5.76916	5.38086	1.53957	3.5822	2.04957	3.43524	4.34352	5.07542	0.397955	6.28164	5.53373
GLM-PCA2	Subj19	0.96817	2.4405	1.12198	3.43549	3.21673	2.62963	0.510082	1.95086	1.71629	-0.952322	2.98564	0.650087
GLM-PCA2	Subj20	-0.563482	3.16097	-2.52307	-1.34802	4.4072	-0.898981	2.55897	7.7113	3.0017	-0.490653	2.42721	-1.72299
GLM-PCA2	Subj21	1.95677	5.05704	0.142073	-1.53386	-0.170729	-1.04166	3.94195	2.94226	0.963941	0.349965	1.27053	-1.4413
GLM-PCA2	Subj22	3.89263	4.05797	1.59947	0.126733	1.05913	-0.954268	3.41705	4.9318	4.30545	0.947161	4.98204	4.2232
GLM-PCA2	Subj23	-1.88116	3.06937	-0.850033	-2.42129	-2.73596	-2.45593	-4.62896	3.72728	-0.260266	-1.53617	-0.622338	-0.791058

## Sheet: CNR values with SCI=0.75
Methods	Subjects	ROI1	ROI2	ROI3	ROI4	ROI5	ROI6	ROI7	ROI8	ROI9	ROI10	ROI11	ROI12
Original	Subj1	-5.52634	-1.42832	-4.4526	-7.06622	-6.75195	-6.18428	-4.53819	-0.864031	-5.45507	-7.14523	-9.80244	-8.08048
Original	Subj2	-3.8479	-0.167027	0.0219774	1.42829	6.58059	8.81264	-5.30557	1.16526	-6.80801	-3.36087	6.04199	NaN
Original	Subj3	-1.11827	1.70236	1.29287	-3.47532	2.38823	-1.61561	-2.33375	0.57691	-3.00407	-4.21037	-3.80156	-4.55338
Original	Subj4	0.937621	2.70777	-4.35738	-3.60789	1.65901	-3.95315	1.42678	3.35372	-2.58671	-1.7417	6.16789	2.85706
Original	Subj5	-3.61899	1.83518	1.93894	-4.63951	-1.73465	-3.74077	1.58565	4.47447	1.93687	2.0086	3.90872	-0.094946
Original	Subj6	-6.52026	-4.20605	-6.18166	-6.69599	-8.00343	-6.56971	-10.6623	-1.91378	-14.4598	-9.41377	-3.60367	NaN
Original	Subj7	-6.32827	0.590457	-2.8655	-9.52462	-1.95243	-7.80652	-6.75153	2.05243	-3.00931	-3.12814	-3.42055	-4.46946
Original	Subj8	-3.89063	-0.710748	-3.41342	3.7317	2.69981	2.84352	-3.93391	2.55118	-3.56192	1.74689	-2.41576	NaN
Original	Subj9	-9.54843	-3.38022	-8.68454	-5.08561	1.23846	-4.86683	-8.38636	-1.2513	-7.40426	-3.72776	2.27032	-3.95947
Original	Subj10	-3.44742	1.49096	-2.00354	NaN	2.21142	NaN	1.54197	4.03635	NaN	1.70028	3.12716	1.08144
Original	Subj11	-4.73659	1.39821	-1.23936	-0.493763	3.91012	3.04702	-2.84317	1.76817	-2.59996	-7.06215	-1.39575	-7.57455
Original	Subj12	-1.60541	1.91204	2.8541	7.38896	6.49274	4.50115	1.30862	2.35562	2.73556	2.94263	0.510507	5.90126
Original	Subj13	-0.267398	2.79925	-2.177	-3.76181	-3.49833	-5.8302	0.36479	1.97021	1.47675	-5.14729	-3.67139	-6.68867
Original	Subj14	-2.54266	3.18623	1.28262	5.19234	0.878412	-0.685883	-0.490022	3.50529	0.116133	-2.58743	0.442454	-1.37105
Original	Subj15	4.36077	2.63413	5.8547	0.80714	4.85979	4.78448	2.94501	2.41987	4.21692	3.58904	3.16528	6.38683
Original	Subj16	1.91421	1.68038	4.24615	3.90805	8.60933	4.48405	2.97193	3.56726	6.21371	5.66049	7.955	2.2065
Original	Subj17	-4.49861	-0.203644	-1.06637	6.56449	-0.25066	0.600618	-1.21521	0.739327	-2.15006	1.16304	0.0064538	-1.54865
Original	Subj18	-0.117195	2.60578	1.6938	3.11773	1.94985	NaN	1.62633	3.00964	2.50947	-1.90998	2.52936	3.7079
Original	Subj19	-4.86501	0.722575	-5.3621	-2.2634	-1.80001	1.40003	-2.94144	0.335612	-2.64462	-8.80599	-3.60102	-4.22368
Original	Subj20	-4.53106	-0.448106	-4.20782	-7.45404	-0.413127	-4.88084	-1.69159	3.32337	-1.79117	-4.34604	0.615254	-4.90112
Original	Subj21	0.839289	3.90784	-0.09512	-3.77201	3.39277	-1.38166	3.14522	3.07771	-0.0793335	2.00742	1.83289	-2.65792
Original	Subj22	2.45091	2.53108	0.0372015	-3.22184	-3.5373	-5.38185	2.49398	3.64083	2.42762	-3.80535	3.80109	0.259587
Original	Subj23	-3.61965	1.27474	-3.19375	-5.83242	-4.6935	-4.56437	-3.83116	0.573041	-2.23919	-8.63345	-3.75886	-5.65919
Anti-Corr	Subj1	-3.46241	-1.00616	-7.32316	-5.47126	-1.38768	-3.92808	-4.12202	1.0276	-4.78818	-2.09	-3.52068	-0.518811
Anti-Corr	Subj2	-1.47269	0.77821	2.71538	-3.09365	5.62395	2.30446	-1.30137	3.61411	-4.15282	-3.284	9.89569	NaN
Anti-Corr	Subj3	-1.4021	2.72234	-0.12902	-6.57043	2.39913	-2.42561	-1.40678	3.043	-5.05168	-5.46008	-5.0179	-7.39066
Anti-Corr	Subj4	2.34034	4.34557	-0.860471	-0.419099	2.79508	-2.29569	2.76967	8.02137	0.850809	-1.74869	4.18353	2.53274
Anti-Corr	Subj5	-1.09449	2.31937	5.15598	-8.91006	-2.76344	-4.44491	3.91865	6.6338	0.540391	-2.74841	4.66389	-0.983792
Anti-Corr	Subj6	-5.05278	-3.04341	-1.22175	-6.68973	-5.51428	-3.33646	-6.55705	1.58589	-3.92188	-2.62503	2.59487	NaN
Anti-Corr	Subj7	-0.0427762	3.2611	0.897486	-4.32527	0.127792	-1.6458	-2.61019	4.17933	-2.31945	-2.06592	0.688155	-1.92899
Anti-Corr	Subj8	2.88979	-0.307499	-2.73811	4.45632	2.30727	3.32656	0.0919165	4.87988	0.061871	4.03816	-1.63883	NaN
Anti-Corr	Subj9	-0.475101	3.25113	2.53459	-4.25535	4.82431	-0.529556	-3.45582	1.17212	-4.30427	-4.47125	4.92337	-0.825023
Anti-Corr	Subj10	-2.98651	3.45197	-2.68699	NaN	9.63905	NaN	2.44509	6.10552	NaN	2.37337	7.72353	3.11077
Anti-Corr	Subj11	-2.98112	3.0896	3.02237	2.92467	6.18886	1.03178	1.32726	4.31834	0.488716	4.58551	4.9011	1.05627
Anti-Corr	Subj12	3.43211	2.535	0.520805	6.23418	1.35319	-0.89153	3.1279	4.15313	2.96492	0.737597	-0.394417	1.41085
Anti-Corr	Subj13	-0.0719526	3.27732	-4.31898	-5.59278	-5.51082	-5.98226	3.63818	4.71774	3.87654	-7.48997	-4.91229	-5.05058
Anti-Corr	Subj14	-2.50453	3.76018	-2.03987	1.87231	1.00685	-0.38962	-0.913078	4.82328	0.39955	-2.82376	1.47008	-0.67322
Anti-Corr	Subj15	-1.4993	1.65647	0.0478868	-5.13682	-0.485151	1.14138	-0.764491	3.65403	-0.92756	1.20225	1.93067	5.5314
Anti-Corr	Subj16	3.2233	3.30261	0.354406	-2.94247	-3.57698	-3.57187	2.52464	4.06573	0.0723442	0.233488	-1.74401	-1.5184
Anti-Corr	Subj17	-6.1533	0.370198	2.98805	-0.706842	-1.75272	-5.11609	2.56277	3.00453	0.899124	-3.59113	-0.0623464	-4.76219
Anti-Corr	Subj18	-3.45774	2.93156	-2.82005	1.76687	3.63328	NaN	2.63358	4.41807	3.86659	-2.74276	5.90654	3.80726
Anti-Corr	Subj19	-3.38174	1.3166	-1.86141	-2.53948	-1.31041	3.87301	-1.58364	1.38522	-0.669666	-7.64696	-1.80126	-2.9375
Anti-Corr	Subj20	-3.86229	0.415112	-3.87723	-6.62104	-2.01624	-4.5232	3.00633	5.21652	0.248312	-0.0983209	3.29037	-7.24011
Anti-Corr	Subj21	-0.487085	3.60395	-0.628658	-1.47002	1.56059	-1.36912	2.50062	3.04087	-4.23288	-6.07733	1.28671	-1.44672
Anti-Corr	Subj22	3.19638	3.70494	0.796292	-5.9721	-7.45388	-6.37994	3.42106	5.89021	4.93762	-6.13847	3.48324	-0.0788125
Anti-Corr	Subj23	-2.92809	0.840761	-2.3361	-6.29221	-5.64644	-2.86841	-0.897381	3.05556	-3.157	-6.22707	-2.40218	-2.12165
GLM-PCA	Subj1	1.0079	5.92351	2.49914	-3.80723	0.734265	1.38586	-0.573	-0.645352	-4.371	0.852412	1.99633	2.61796
GLM-PCA	Subj2	-0.927391	3.53541	3.64722	-1.65985	5.44678	6.0219	-4.33111	0.676748	-5.0745	-3.16089	10.0334	NaN
GLM-PCA	Subj3	1.45567	5.6536	4.99311	-1.84616	3.93086	2.36936	4.08264	2.80453	0.0524977	-2.74511	-1.3718	-2.08467
GLM-PCA	Subj4	3.19512	6.17376	1.64464	-0.0984345	3.0331	0.192421	2.68272	4.4866	3.05652	1.50507	14.8551	4.69468
GLM-PCA	Subj5	0.882495	6.30126	4.72961	-5.65638	0.897292	-3.01896	4.04573	4.55935	4.30412	1.1253	4.82363	3.74385
GLM-PCA	Subj6	-2.79631	2.63467	-1.85827	-2.80081	-0.22235	-3.22349	-4.49405	2.53484	-4.4682	-5.35619	1.24109	NaN
GLM-PCA	Subj7	0.75942	5.46861	2.83778	-1.10178	-0.508729	-2.88384	-0.438951	3.16522	1.48329	-1.2287	1.42316	1.90378
GLM-PCA	Subj8	1.56267	1.33488	-1.9408	2.93285	3.12644	-0.0715955	-2.71045	2.03011	-3.18395	1.67724	-1.06081	NaN
GLM-PCA	Subj9	-1.43402	5.08254	-0.260887	-5.06413	5.27357	-1.25074	1.11338	2.81172	-3.96931	-4.68634	6.78792	-3.96436
GLM-PCA	Subj10	-2.49821	4.44084	-1.23313	NaN	3.84268	NaN	1.34823	3.15481	NaN	1.49923	5.94772	1.98511
GLM-PCA	Subj11	3.08635	5.73499	3.70517	6.04088	7.70864	5.12482	2.91319	2.75339	5.11822	4.31994	3.59029	-2.18483
GLM-PCA	Subj12	-0.95191	4.92093	2.63164	7.53976	5.90885	5.38158	4.68423	2.02114	0.729023	0.306316	-4.20931	3.24867
GLM-PCA	Subj13	3.40975	5.41274	2.46878	0.84372	2.23172	0.107499	3.50139	2.89828	4.49262	1.28463	0.025838	0.837476
GLM-PCA	Subj14	-4.74964	7.29295	1.26641	2.59278	-0.199945	-2.03176	-1.71025	2.4571	-1.11443	-2.5392	1.09356	-0.887799
GLM-PCA	Subj15	3.21102	2.88377	6.49827	1.66932	2.43141	4.46806	1.36347	0.52924	3.86691	4.26571	3.70155	5.61838
GLM-PCA	Subj16	4.20866	5.353	4.16985	0.850893	1.76715	1.29136	6.77628	4.95568	5.64506	2.58415	5.11393	0.232897
GLM-PCA	Subj17	-3.32503	3.80102	6.03446	9.66651	4.93754	4.4469	2.85509	2.63936	1.7866	5.40035	6.29762	2.64464
GLM-PCA	Subj18	0.92991	6.39214	4.61246	5.06541	3.31812	NaN	3.66276	3.58627	5.31062	-0.641603	8.41328	5.99256
GLM-PCA	Subj19	-2.8514	3.20408	-4.77793	2.44401	2.3113	0.560547	1.16133	1.62976	-0.335981	-6.35532	-0.469309	-3.11623
GLM-PCA	Subj20	-1.15894	3.95283	-3.55364	-6.13708	4.08526	-4.34163	2.76583	6.74257	2.41434	-3.81968	2.61579	-5.01255
GLM-PCA	Subj21	2.04868	6.2107	-2.58514	-10.2858	-1.485	-3.35204	4.03922	1.95199	-0.308897	-2.66092	1.26116	-6.06918
GLM-PCA	Subj22	3.80868	5.13542	1.09538	-2.56726	0.288507	-3.00131	3.39023	3.9892	4.34104	-0.558705	5.00003	4.13968
GLM-PCA	Subj23	-1.1739	4.35034	-1.23057	-5.21164	-4.48433	-2.89091	-2.95327	2.03326	-0.705777	-7.32055	-1.69527	-3.46733
GLM-PCA2	Subj1	1.05343	4.77907	2.52977	-2.07388	0.813907	0.979017	-0.719385	-0.753595	-4.31833	1.12872	2.18353	2.83479
GLM-PCA2	Subj2	-0.993376	2.74231	3.43071	-1.90037	5.84687	6.18254	-3.77788	0.47085	-4.66891	-3.0645	8.90388	NaN
GLM-PCA2	Subj3	1.496	4.86159	5.3546	-1.91909	4.08231	2.32593	4.09289	2.71148	0.105787	-2.79631	-1.43116	-2.01173
GLM-PCA2	Subj4	3.18788	5.29987	1.72133	-0.118001	2.90995	0.189624	2.66238	4.34302	3.22919	1.49714	13.6056	4.54002
GLM-PCA2	Subj5	0.812299	5.24019	4.44184	-5.85618	0.898213	-3.1106	3.53797	4.05959	4.1201	-1.26464	4.69269	3.89998
GLM-PCA2	Subj6	-2.562	1.78473	-1.83868	-2.64006	-0.468366	-2.77026	-4.1638	1.661	-4.04824	-3.9431	1.04241	NaN
GLM-PCA2	Subj7	0.960675	4.51123	2.78923	-1.06467	-0.430418	-2.6874	-0.39063	2.90708	1.18148	-1.35832	1.23429	1.8141
GLM-PCA2	Subj8	1.25802	0.395426	-2.0022	2.7925	2.91245	-0.161552	-2.76596	1.82588	-3.14118	1.58468	-1.22783	NaN
GLM-PCA2	Subj9	-1.29082	4.13444	-0.156856	-3.76676	5.1738	-0.66189	1.18285	2.55372	-3.71464	-3.75058	6.43628	-2.93516
GLM-PCA2	Subj10	-1.8671	3.60263	-1.2056	NaN	3.58233	NaN	1.11072	2.84374	NaN	1.47937	6.02215	3.52962
GLM-PCA2	Subj11	2.70689	4.75297	3.46671	6.34848	7.57487	5.03466	2.74621	2.49017	4.4794	3.99761	3.123	-2.03499
GLM-PCA2	Subj12	-0.777514	4.23239	2.49434	7.21828	5.74739	5.27519	4.56586	1.88231	0.634131	0.174204	-4.32061	3.09618
GLM-PCA2	Subj13	3.37945	4.46917	2.88009	1.16743	2.48808	0.0761716	3.38384	2.6814	4.35729	1.5886	-0.0284143	1.12803
GLM-PCA2	Subj14	-4.29327	5.56259	1.23443	2.56011	-0.262628	-2.09526	-1.21575	2.24349	-1.11587	-2.43008	1.0715	-0.814094
GLM-PCA2	Subj15	3.40153	1.99596	6.17023	1.32341	2.35262	4.44762	1.41939	0.536555	3.61258	4.11373	3.33966	5.14275
GLM-PCA2	Subj16	4.19559	4.52489	4.2707	1.20643	2.45179	2.69104	6.42346	4.6236	5.8699	2.73205	5.25311	1.06963
GLM-PCA2	Subj17	-3.35879	2.46102	5.12211	9.68493	4.31613	4.32114	1.53705	1.98002	0.673564	4.4498	5.14204	2.38228
GLM-PCA2	Subj18	0.963126	5.15751	4.7207	5.28371	3.29157	NaN	3.35798	3.26252	4.88152	-0.715956	8.06916	6.09887
GLM-PCA2	Subj19	-2.78764	2.0127	-4.58534	2.1873	1.544	0.356159	1.18892	1.39093	-0.530531	-6.22202	-0.495962	-3.26025
GLM-PCA2	Subj20	-1.86972	2.93727	-3.32269	-5.80126	3.91306	-3.85341	2.55897	6.62091	2.35825	-3.55283	2.27128	-5.24002
GLM-PCA2	Subj21	1.31109	5.27695	-2.4813	-9.85889	-1.35367	-3.32773	3.94195	1.72931	-0.24071	-2.62146	1.36532	-6.14486
GLM-PCA2	Subj22	3.89263	4.27789	0.957037	-2.62911	0.182113	-3.06679	3.2981	3.84142	4.30545	-0.554545	4.98204	4.05965
GLM-PCA2	Subj23	-1.14557	3.47603	-1.19387	-4.70414	-4.36305	-2.85298	-2.8082	1.87833	-0.56736	-6.658	-1.64085	-3.36599
